# Supplementary material for: A comprehensive comparison of four methods for extracting lipids from Arabidopsis tissues
Source: Plant Methods. 2020 Dec 3;16:155. doi: 10.1186/s13007-020-00697-z (PMC7713330; doi:10.1186/s13007-020-00697-z)
Supplement: Supplementary file 1 — Additional file 1. Lipids identified from each of the Arabidopsis tissues analyzed and the experimental data used in the study. [file 13007_2020_697_MOESM1_ESM.xlsx]

## Sheet: Legend
Additional file 1: Lipids identified from each of the Arabidopsis tissues analyzed and the experimental data used in the study.
Data shows peak area of each lipid normalized to the fresh weight of plant material used for the extraction of lipids.
Five technical replicates per extraction method are used (n=5).
Abbreviations: CV: Coefficient of variance (%). Avg: Average peak area of five replicates. Stdeva: Standard deviation of averages
Sample names are abbreviated as follows: Flowers:F, Leaves:L, Roots:R, Seedlings: Sd, Seeds:Se, Siliques:S, Stems:St, Pooled biological quality control:PBQC
Methods are abbreviated as follows. M1: Welti et al., M2: Hummel et al., M3: Burgos et al., M4: Shiva et al.
Lipids are abbreviated as follows:PC: phosphatidylcholine, PE: phosphatidylethanolamine, PG: phosphatidylglycerol,
PI: phosphatidylinositol, PS: phosphatidylserine, PA: phosphatidic acid, LPC: lysophosphatidyl-choline,
LPE: lysophosphatidylethanolamine, Cer-AP: ceramides and HexCer: hexsolycer-amides, DGDG:digalactosyldiacylglycerol,
MGDG:monogalactosylmonoacylglycerol, SQDG: sulfoquinovosyldiacylglycerol, DAG: diacylglycerol, TAG: triacylglycerol

## Sheet: Flowers
Average Rt(min)	Average Mz	Metabolite name	FM1_1	FM1_2	FM1_3	FM1_4	FM1_6				FM2_2	FM2_3	FM2_4	FM2_5	FM2_6				FM3_1	FM3_3	FM3_4	FM3_5	FM3_6				FM4_1	FM4_2	FM4_4	FM4_5	FM4_6
			M1	M1	M1	M1	M1	CV (%)	Avg	Stdeva	M2	M2	M2	M2	M2	CV (%)	Avg	Stdeva	M3	M3	M3	M3	M3	CV (%)	Avg	Stdeva	M4	M4	M4	M4	M4	CV (%)	Avg	Stdeva
14.998	654.605	Cer-AP t40:1+O	5.10013e+06	5.11242e+06	4.51419e+06	4.07759e+06	4.15454e+06	10.8403	4.59177e+06	497763	4443515	3.72168e+06	4.05541e+06	4.46416e+06	4.72601e+06	9.20669	4.28215e+06	394245	3.59414e+06	4.14365e+06	3524375	4.38228e+06	4.11887e+06	9.47157	3.95266e+06	374379	4.09986e+06	6.17541e+06	5.06195e+06	5.47413e+06	5.62654e+06	14.6479	5.28758e+06	774517
16.635	682.637	Cer-AP t42:1+O	3.8573e+07	3.64216e+07	3.99725e+07	3.5298e+07	3.50939e+07	5.74581	3.70718e+07	2.13007e+06	21211350	2.31269e+07	1.78114e+07	2.33077e+07	3.2294e+07	22.7775	2.35503e+07	5.36415e+06	3.25739e+07	32609000	3.42434e+07	2.64788e+07	2.73274e+07	11.4077	3.06465e+07	3.49607e+06	1.48661e+07	3.97506e+07	3.00858e+07	4.16654e+07	3.30656e+07	33.3299	3.18867e+07	1.06278e+07
14.979	680.621	Cer-AP t42:2+O	7.09478e+06	7.34739e+06	6.09457e+06	5.96948e+06	6.06169e+06	10.0347	6.51358e+06	653616	8418180	7.22851e+06	7.62327e+06	9.19282e+06	10613000	15.6491	8.61516e+06	1.34819e+06	5.16537e+06	6.10376e+06	5.33167e+06	6.45212e+06	6.13676e+06	9.55958	5.83794e+06	558082	5.92605e+06	8.58519e+06	7.81028e+06	8.49854e+06	8.31321e+06	14.1069	7.82666e+06	1.1041e+06
19.414	712.68	Cer-AP t44:0+O	23012.8	4583.69	17531.2	17958.6	6679.25	15.6347	13953.1	7931.28	10765	11466.1	13250	15926.9	18486.4	22.9829	13978.9	3212.75	8918.6	8461.54	3130.95	7794.59	5280.9	36.4454	6717.32	2448.15	9257.14	29279.1	10021.5	21362.3	10745.6	8.04056	16133.1	8857.44
18.339	710.667	Cer-AP t44:1+O	4.19465e+06	6.21603e+06	2.95774e+06	2.29465e+06	2.58908e+06	12.7108	3.65043e+06	1.60646e+06	2552525	2.01121e+06	4.11532e+06	5.3239e+06	5.36842e+06	40.0075	3.87427e+06	1.55e+06	2.49071e+06	3.33522e+06	1.59436e+06	3.14599e+06	2.79381e+06	25.613	2.67202e+06	684385	2760600	6.85163e+06	3.58817e+06	7.40515e+06	6.50433e+06	6.63095	5.42198e+06	2.09727e+06
		Cer	5.49856e+07	55102000	5.35565e+07	4.76577e+07	4.79058e+07	7.2465	5.18415e+07	3.75669e+06	36636335	3.60998e+07	3.36187e+07	4.23045e+07	5.302e+07	19.2641	4.03358e+07	7.77035e+06	4.38331e+07	4.62001e+07	4.4697e+07	4.0467e+07	4.03821e+07	6.02764	4.31159e+07	2.59887e+06	2.76618e+07	6.13921e+07	4.65562e+07	6.30646e+07	5.35204e+07	28.4339	5.0439e+07	1.43418e+07
15.224	586.54	DAG 32:0	777051	880936	1.08403e+06	847779	48207.5	54.5015	727601	396553	1456135	1.10071e+06	1.13998e+06	1.19073e+06	1.27021e+06	11.4185	1.23156e+06	140626	785785	814877	763833	808022	810966	2.70772	796697	21572.3	474846	642297	516844	553333	599811	11.86	557426	66111
13.846	584.526	DAG 32:1	402265	475116	91989.6	118234	47710.7	86.549	227063	196521	175140	105208	26961.5	40917.8	171883	67.2672	104022	69972.8	81662.8	318569	228661	127470	131972	53.6028	177667	95234.4	26742.9	13901.2	25828	74630.4	219443	118.694	72109.1	85588.9
12.591	582.51	DAG 32:2	978816	1.03966e+06	829656	921138	884478	8.76567	930750	81586.4	784825	593262	747462	727228	855498	12.983	741655	96288.7	793227	900515	766554	1.10346e+06	870691	14.9801	886889	132857	450851	583622	517962	578203	589241	10.9303	543976	59458.2
11.752	580.494	DAG 32:3	932970	919197	3.83236e+06	3.57299e+06	2.84706e+06	58.3076	2.42092e+06	1.41158e+06	1422485	1.12365e+06	1.40749e+06	1.33666e+06	1.75405e+06	16.104	1.40887e+06	226885	2381750	2.87226e+06	2.63601e+06	1.12578e+06	1.02126e+06	43.378	2.00741e+06	870776	1.49125e+06	1.74207e+06	1.82762e+06	2.14178e+06	1.7051e+06	13.2701	1.78156e+06	236415
15.321	612.558	DAG 34:1	4.31876e+06	4.86768e+06	3.59315e+06	4.15123e+06	3.7805e+06	12.0093	4.14226e+06	497458	5550730	5.07174e+06	5.65035e+06	6.42483e+06	8.69992e+06	22.8913	6.27951e+06	1.43746e+06	2.67431e+06	3.49688e+06	3.01179e+06	3.78011e+06	3.24312e+06	13.1783	3.24124e+06	427141	2.09234e+06	2.73499e+06	2.33893e+06	2.55859e+06	2.75879e+06	11.2878	2.49673e+06	281826
14.099	610.544	DAG 34:2	1.9591e+08	2.00433e+08	1.73644e+08	2.00462e+08	1.57469e+08	10.3701	1.85584e+08	1.92452e+07	127808250	1.04368e+08	1.44379e+08	1.47905e+08	1.89393e+08	21.8742	1.42771e+08	3.12299e+07	1.17089e+08	1.48276e+08	1.12563e+08	1.83299e+08	1.37462e+08	20.3263	1.39738e+08	2.84036e+07	58412960	7.93509e+07	7.45308e+07	7.81749e+07	7.96889e+07	12.1129	7.40317e+07	8.96741e+06
12.767	608.526	DAG 34:3	1.39669e+06	1.53451e+06	1.47349e+06	1.52951e+06	1.30881e+06	6.61974	1.4486e+06	95893.6	1445055	1.06521e+06	1.27018e+06	1.28775e+06	1.43739e+06	11.9112	1.30112e+06	154979	1.37027e+06	1637000	1.28386e+06	1.93219e+07	1.45758e+06	159.537	5.01412e+06	7.99937e+06	662811	862674	776833	879181	776969	10.8915	791694	86227.3
11.795	606.5	DAG 34:4	4.94728e+06	5.17426e+06	4830250	5.49151e+06	4.85337e+06	5.47971	5.05933e+06	277237	1901785	1.71497e+06	2.09241e+06	1.34501e+06	1.62472e+06	16.3001	1.73578e+06	282934	4.66418e+06	6.01941e+06	4.52389e+06	6.03754e+06	5.0382e+06	13.873	5.25664e+06	729256	2.42879e+06	2.94181e+06	2.78111e+06	3.27192e+06	2.73546e+06	10.8852	2.83182e+06	308251
10.734	604.486	DAG 34:5	2.23832e+06	2.43394e+06	2.59017e+06	2.98572e+06	2.6153e+06	10.7116	2.57269e+06	275576	771710	463824	943269	473826	547416	32.8254	640009	210085	2.50316e+06	3.30677e+06	2.53718e+06	3.10391e+06	2.54432e+06	13.5068	2.79907e+06	378064	1.63878e+06	1.85707e+06	1.72883e+06	2.09609e+06	1.52001e+06	12.497	1.76816e+06	220967
9.702	602.475	DAG 34:6	1.62594e+07	1.57396e+07	1.99732e+07	2.16349e+07	1.75575e+07	13.758	1.82329e+07	2.50848e+06	6940575	5.89608e+06	9.01119e+06	6.2182e+06	4.89172e+06	23.3664	6.59155e+06	1.54021e+06	2.39713e+07	2.95184e+07	2.49959e+07	28798400	2.30914e+07	11.1425	2.60751e+07	2.90541e+06	1.87295e+07	2.02424e+07	2.03975e+07	2.39332e+07	1.71799e+07	12.4915	2.00965e+07	2.51035e+06
16.981	640.589	DAG 36:1	473265	462906	536094	493490	455157	6.68909	484182	32387.4	917435	824222	859298	921858	1.07901e+06	10.6113	920365	97663	412250	439277	388190	439173	399062	5.58156	415590	23196.4	281211	328256	320898	387594	335044	11.525	330601	38101.7
15.657	638.582	DAG 36:2	6.59003e+06	6.89115e+06	5.83684e+06	6.04057e+06	5.41883e+06	9.5678	6.15548e+06	588944	6134085	5.49702e+06	6.72216e+06	6.75263e+06	9.00506e+06	19.4037	6.82219e+06	1.32376e+06	3.82788e+06	4.87406e+06	3.70979e+06	5.12063e+06	4.18563e+06	14.4593	4.3436e+06	628052	2.80687e+06	3.64789e+06	3.4086e+06	3.99014e+06	3.72118e+06	12.7129	3.51493e+06	446849
14.155	636.56	DAG 36:3	1.48751e+07	1.65729e+07	1.15433e+07	1.4825e+07	1.30179e+07	13.6359	1.41668e+07	1.93177e+06	12744155	1.07026e+07	1.28005e+07	1.35062e+07	1.60768e+07	14.6929	1.3166e+07	1.93447e+06	1.11643e+07	1.34114e+07	1.02363e+07	1.70392e+07	1.21314e+07	20.6901	1.27965e+07	2.64762e+06	5.50486e+06	7.33268e+06	6.84759e+06	7.59207e+06	7.11873e+06	11.8565	6.87919e+06	815631
13.091	634.543	DAG 36:4	3.52848e+07	4.17705e+07	3.40403e+07	4.50109e+07	3.99732e+07	11.6103	3.92159e+07	4.55308e+06	33965790	3.14454e+07	3.43305e+07	3.34649e+07	5.52045e+07	26.1623	3.76822e+07	9.85852e+06	4.95432e+07	6.13337e+07	4.79622e+07	7.20308e+07	4.90312e+07	18.7416	5.59802e+07	1.04916e+07	1.59528e+07	1.75864e+07	1.7426e+07	21895000	1.63306e+07	13.3012	1.78382e+07	2.37269e+06
12.049	632.518	DAG 36:5	2.66302e+08	2.96869e+08	2.04815e+08	2.79005e+08	2.50866e+08	13.4674	2.59571e+08	3.49575e+07	197138040	1.81168e+08	1.92803e+08	2.02782e+08	2.21086e+08	7.37678	1.98995e+08	1.46794e+07	2.50149e+08	2.93664e+08	231808500	3.47114e+08	2.64523e+08	16.2306	2.77452e+08	4.5032e+07	1.16732e+08	1.53958e+08	1.42272e+08	153360000	1.41926e+08	10.6482	1.4165e+08	1.50832e+07
10.943	630.51	DAG 36:6	1.18676e+08	1.37231e+08	1.30177e+08	1.51721e+08	1.32217e+08	8.96335	1.34004e+08	1.20113e+07	53430395	4.91282e+07	7.45744e+07	4.70498e+07	3.99163e+07	24.8125	5.28198e+07	1.31059e+07	1.22829e+08	1.54838e+08	1.12557e+08	1.57185e+08	9.83156e+07	20.1616	1.29145e+08	2.60377e+07	6.60997e+07	7.58556e+07	6.89245e+07	8.6034e+07	6.1914e+07	13.1741	7.17656e+07	9.45444e+06
16.99	666.604	DAG 38:2	42897.4	92060.1	74947.9	98186.2	3660.38	62.8804	62350.4	39206.2	2165	2542.99	8841.35	7680.37	2867.7	65.9403	4819.48	3177.98	1784.88	4315.38	49142.9	69005.4	51028.1	86.2664	35055.3	30241	4400	30284.9	26220.4	21427.5	0	81.8968	16466.6	13485.6
15.766	664.591	DAG 38:3	426355	380622	52656.2	498421	255396	54.2162	322690	174950	18125	226860	13351	14351.6	1.34503e+06	178.75	323544	578335	338512	358346	195798	491303	120685	48.2962	300929	145337	6960	10604.7	5650.54	30485.5	21618.4	70.7978	15063.8	10664.9
14.511	662.575	DAG 38:4	2.54309e+06	2.92496e+06	2.2077e+06	1.19852e+06	2.45694e+06	28.685	2.26624e+06	650071	582790	555118	602337	683210	776716	14.0737	640034	90076.2	1.63162e+06	1.99047e+06	1.47624e+06	2.38544e+06	1.80438e+06	18.9485	1.85763e+06	351994	1.05637e+06	1.42217e+06	1.24208e+06	883239	1.33108e+06	18.2853	1.18699e+06	217045
13.355	660.558	DAG 38:5	1.73349e+06	2.01082e+06	1.40255e+06	1.8301e+06	1.86043e+06	12.8428	1.76748e+06	226994	1365845	1.11397e+06	1.31538e+06	1.31831e+06	1.31214e+06	7.63951	1.28513e+06	98177.7	1.90158e+06	2.45564e+06	1.77449e+06	3.34277e+06	2.32584e+06	26.1979	2.36006e+06	618287	1.0119e+06	1.34147e+06	1.25192e+06	1.44596e+06	1.23216e+06	12.8037	1.25668e+06	160902
12.328	658.541	DAG 38:6	1.09477e+06	1.19628e+06	749760	996669	925189	17.1174	992535	169896	652065	530403	599332	597840	632459	7.6898	602420	46324.9	820471	911754	760083	1.15896e+06	910365	16.6634	912326	152025	409817	644715	530855	570087	613846	16.4968	553864	91370
20.851	698.666	DAG 40:0	1.95629e+06	2.06804e+06	3.01331e+06	2.55839e+06	2.43306e+06	17.5027	2.40582e+06	421083	869475	768643	1.0229e+06	1.07599e+06	1.13337e+06	15.5091	974075	151071	1.43834e+06	2.12958e+06	1.44356e+06	1.67728e+06	1.74752e+06	16.7827	1.68726e+06	283167	1.26326e+06	1.55306e+06	1.93969e+06	1.57974e+06	1.21888e+06	19.2101	1.51093e+06	290251
17.419	692.626	DAG 40:3	258530	239103	347521	231034	30320.8	52.6011	221302	116407	4395765	4.58777e+06	4.36455e+06	4.29282e+06	4.86966e+06	5.16707	4.50211e+06	232628	113401	305623	236714	297043	284360	32.1364	247428	79514.6	339811	318465	348532	677072	255772	42.7014	387931	165652
16.102	690.605	DAG 40:4	23525.6	16300.4	85718.8	33765.5	28138.4	73.9131	37489.7	27709.8	18600	18045.2	144654	20388.1	13284	132.32	42994.3	56890.1	15337.2	24992.3	26357.1	29502.7	25578.7	21.8951	24353.6	5332.25	30731.4	38901.2	20231.2	32666.7	34750	22.1547	31456.1	6969.01
		DAG	6.78441e+08	7.42224e+08	6.06825e+08	7.46256e+08	6.41353e+08	8.98555	6.8302e+08	6.13731e+07	460491420	4.08071e+08	4.96829e+08	4.79439e+08	5.63099e+08	11.7145	4.81586e+08	5.64153e+07	6.00501e+08	733901700	5.65935e+08	8.55885e+08	6.11527e+08	17.8241	6.7355e+08	1.20054e+08	2.97909e+08	3.75041e+08	3.50007e+08	3.92761e+08	3.43828e+08	10.2347	3.51909e+08	3.6017e+07
13.386	938.678	DGDG 34:0	242778	258674	8291.67	112917	297208	65.3247	183974	120180	314825	330371	306115	363374	351693	7.24435	333276	24143.7	145052	228854	185446	151622	221938	20.7319	186582	38682	255886	399547	362172	400065	348145	16.7041	353163	58992.5
12.098	936.664	DGDG 34:1	1.51624e+06	1.52121e+06	1.36629e+06	1.46751e+06	1.45607e+06	4.26316	1.46546e+06	62474.9	2950385	2.79946e+06	2.81461e+06	2.89795e+06	3.06024e+06	3.67268	2.90453e+06	106674	1.70094e+06	1.77599e+06	1.58427e+06	1.84874e+06	1.69198e+06	5.76	1.72039e+06	99094.1	1.68769e+06	2.09259e+06	1.89707e+06	2.11858e+06	1.94522e+06	8.90394	1.94823e+06	173469
10.974	934.648	DGDG 34:2	9.9897e+06	9.38094e+06	1.09301e+07	10573800	9.97553e+06	5.88671	1.017e+07	598679	6086560	5.86011e+06	1.4171e+07	5.37389e+06	3.76058e+06	57.9108	7.05042e+06	4.08295e+06	1.14995e+07	1.3672e+07	1.1643e+07	1.26955e+07	8.17815e+06	17.9703	1.15376e+07	2.07334e+06	1.10905e+07	13488000	1.26453e+07	1.44e+07	1.21707e+07	9.88841	1.27589e+07	1.26165e+06
9.993	932.632	DGDG 34:3	3.71483e+07	3.51808e+07	4.24512e+07	4.16123e+07	3.84804e+07	7.80525	3.89746e+07	3.04206e+06	55261200	5.01897e+07	5.02706e+07	5.23719e+07	3.26289e+07	18.5185	4.81445e+07	8.91564e+06	4.48926e+07	5.36249e+07	4.69474e+07	5.00416e+07	4.49721e+07	7.75829	4.80957e+07	3.73141e+06	4.35406e+07	5.0723e+07	4.79163e+07	5.34544e+07	4.23948e+07	9.83579	4.76058e+07	4.68241e+06
7.816	928.599	DGDG 34:5	832641	786056	752448	815110	774170	4.0436	792085	32028.7	1919295	1.78947e+06	1.67935e+06	1.87782e+06	2.00431e+06	6.71982	1.85405e+06	124589	989320	1.08391e+06	1.05551e+06	1143200	1.02173e+06	5.58113	1.05873e+06	59089.4	1.04299e+06	1.27706e+06	1.24777e+06	1.27925e+06	1.22508e+06	8.10356	1.21443e+06	98412.3
7.009	926.586	DGDG 34:6	5.18848e+06	4.74221e+06	5.16873e+06	5.34793e+06	4.67052e+06	5.94931	5.02357e+06	298868	6751210	6.9277e+06	5.76117e+06	7.3577e+06	7.97374e+06	11.7427	6.9543e+06	816623	4.16029e+06	4.48083e+06	4.43618e+06	5.00805e+06	4.51092e+06	6.78622	4.51926e+06	306687	5.54797e+06	6.7279e+06	6.48996e+06	7.00677e+06	6.33481e+06	8.57096	6.42148e+06	550383
12.483	962.677	DGDG 36:0	208184	211644	11770.8	5875.86	109893	91.8711	109473	100575	414595	419493	363659	437114	503759	11.8142	427724	50532	8040.7	180477	181190	189211	3112.36	86.8258	112406	97597.6	158743	24081.4	202070	214094	247614	51.4983	169320	87197.1
11.24	960.661	DGDG 36:2	1.78957e+06	1.6736e+06	1.93841e+06	1.65934e+06	1.58731e+06	7.94387	1.72964e+06	137401	1659590	1.34202e+06	1.27293e+06	1.30098e+06	1.19523e+06	13.2164	1.35415e+06	178970	2.12141e+06	2.24007e+06	2.38277e+06	2.36024e+06	2.12308e+06	5.56323	2.24551e+06	124923	1.79727e+06	2.26376e+06	2.10275e+06	2.62703e+06	2.10379e+06	13.8656	2.17892e+06	302119
10.101	958.647	DGDG 36:3	5.77507e+06	5.25128e+06	6.72842e+06	6.19148e+06	5.97448e+06	9.06794	5.98415e+06	542639	7326635	6.13332e+06	6.30716e+06	5.95279e+06	5.00262e+06	13.5302	6.14451e+06	831364	7.18431e+06	8.29882e+06	7.2478e+06	7.42466e+06	7.2014e+06	6.32094	7.4714e+06	472263	7048600	7.97308e+06	7.57087e+06	8.63987e+06	6.69494e+06	10.0906	7.58547e+06	765421
9.053	956.632	DGDG 36:4	1.03214e+07	9.60751e+06	1.11072e+07	10686200	1.02271e+07	5.37092	1.03899e+07	558032	10018410	8.49018e+06	9.18089e+06	8.37101e+06	8.02149e+06	8.99275	8.8164e+06	792836	1.32725e+07	1.48443e+07	1.37788e+07	1.42534e+07	1.42326e+07	4.1731	1.40763e+07	587418	1.23343e+07	1.532e+07	1.4498e+07	1.61175e+07	1.36809e+07	10.1834	1.43901e+07	1.46541e+06
7.182	952.597	DGDG 36:6	6371.79	10369.1	6333.33	4055.17	4578.62	39.0718	6341.6	2477.78	7235	3778.28	4798.08	105000	98747.1	120.635	43911.7	52972.7	1866.28	8461.54	1029.76	1951.35	1589.89	103.549	2979.76	3085.51	17245.7	25784.9	43338.7	7811.59	2706.14	82.8699	19377.4	16058
9.448	742.529	DGDG 40:3	1.08583e+07	9.69812e+06	1.05e+07	1.08789e+07	1.022e+07	4.72007	1.04311e+07	492354	1521205	963271	1.59688e+06	6.47475e+06	609553	107.732	2.23313e+06	2.4058e+06	1.63543e+07	1.56929e+07	1.57264e+07	1.62054e+07	1.77621e+07	5.15025	1.63482e+07	841974	1.39319e+07	1.52674e+07	1.70281e+07	1.69994e+07	1.60684e+07	8.20607	1.5859e+07	1.3014e+06
7.099	738.508	DGDG 40:5	5.96424e+06	5.36742e+06	6.49677e+06	5.83506e+06	5.65004e+06	7.15401	5.8627e+06	419418	5654525	5.07309e+06	4.6664e+06	5.29877e+06	5.56187e+06	7.58887	5.25093e+06	398486	5.09441e+06	3.51882e+06	5376375	5.67121e+06	5.76041e+06	17.9667	5.08424e+06	913470	6.62338e+06	5.20126e+06	5.42138e+06	7.94746e+06	8.09186e+06	20.3918	6.65707e+06	1.3575e+06
		DGDG	8.98413e+07	8.36898e+07	9.74659e+07	9.51905e+07	8.94273e+07	5.9237	9.11229e+07	5.39785e+06	99885670	9.03219e+07	9.83955e+07	9.8183e+07	7.07727e+07	13.3112	9.15118e+07	1.21813e+07	107424500	1.1965e+08	1.10546e+08	1.16995e+08	1.07681e+08	4.95336	1.12459e+08	5.57052e+06	105077080	1.20783e+08	1.17425e+08	1.31212e+08	1.11309e+08	8.43752	1.17161e+08	9.88551e+06
12.652	840.657	HexCer(d18:2/25:0-OH)	139299	224309	69510.4	26496.6	101623	66.9385	112248	75136.8	429380	289769	39831.7	232735	325650	54.6871	263473	144086	281622	73784.6	219107	261676	241876	38.313	215613	82607.9	407126	292721	274602	335413	436904	20.2364	349353	70696.5
13.793	818.659	HexCer(t18:0/22:0-OH)	110671	1.08939e+06	874667	61069	949459	79.6207	617052	491301	1536415	1.36563e+06	162284	181749	1.61007e+06	75.6751	971230	734980	936064	1.00927e+06	920256	1.04672e+06	988461	5.32096	980155	52153.7	937040	1.24628e+06	89489.2	1.26158e+06	1.29173e+06	52.8561	965224	510179
15.235	844.687	HexCer(t18:0/24:1-OH)	1.21915e+07	1.34878e+07	9.57232e+06	8.84084e+06	9.33891e+06	19.0496	1.06863e+07	2.03569e+06	14736600	1.40513e+07	1.38769e+07	1.58093e+07	1.77143e+07	10.3614	1.52377e+07	1.57884e+06	1.0139e+07	1.10371e+07	9.48835e+06	1.15147e+07	1.07197e+07	7.45509	1.05798e+07	788730	1.04637e+07	1.61354e+07	1.33277e+07	1.66712e+07	1.53611e+07	17.6254	1.43918e+07	2.53662e+06
9.237	732.564	HexCer(t18:1/16:0-OH)	2.74379e+07	2.58245e+07	2.72432e+07	2.61453e+07	2.65575e+07	2.59845	2.66417e+07	692272	7375015	5.6422e+06	8.22199e+06	6.19735e+06	4.88409e+06	20.7018	6.46413e+06	1.33819e+06	3.22278e+07	3.35628e+07	3.16075e+07	3.36894e+07	3.357e+07	2.89234	3.29315e+07	952491	31039640	4.12123e+07	3.52998e+07	3.79033e+07	2.03841e+07	24.2904	3.31678e+07	8.05659e+06
13.701	816.657	HexCer(t18:1/22:0-OH)	7.14324e+06	7.33722e+06	5.66374e+06	5.32705e+06	6.46805e+06	13.8435	6.38786e+06	884305	9209155	8.1164e+06	8.28222e+06	9.15005e+06	9.19435e+06	6.17978	8.79044e+06	543230	6.29559e+06	6.52582e+06	5.9266e+06	7.28996e+06	7.06951e+06	8.42833	6.62149e+06	558081	6.10426e+06	9.10191e+06	7.8774e+06	8.69654e+06	8.40178e+06	14.5421	8.03638e+06	1.16866e+06
12.662	814.633	HexCer(t18:1/22:1-OH)	2.20303e+06	1.99033e+06	2.11921e+06	2.03845e+06	2.06269e+06	3.92305	2.08274e+06	81706.9	3411040	3.29365e+06	2.97492e+06	3.75125e+06	3.50953e+06	8.43624	3.38808e+06	285826	3.39573e+06	3.40389e+06	3.20041e+06	3.62752e+06	3.5917e+06	5.00352	3.44385e+06	172314	2.28626e+06	2.87552e+06	2.64079e+06	2.8417e+06	3.03181e+06	10.4927	2.73521e+06	286998
14.553	830.672	HexCer(t18:1/23:0-OH)	990124	497562	455135	462738	571057	37.8641	595323	225414	767510	788018	792111	873215	1.01288e+06	11.9587	846747	101260	305994	407054	347690	727303	389472	38.5185	435503	167749	797451	1.06984e+06	972140	1.06762e+06	1.0401e+06	11.5569	989430	114348
13.238	828.656	HexCer(t18:1/23:1-OH)	82307.7	135103	63447.9	46496.6	102453	40.1491	85961.6	34512.8	82235	120819	988163	190945	70719.8	135.174	290577	392783	121349	130077	127405	128097	145287	6.83432	130443	8914.89	58994.3	63203.5	10392.5	105870	108724	58.0768	69436.7	40326.6
13.701	842.674	HexCer(t18:1/24:1-OH)	2.11693e+07	2.15522e+07	1.4498e+07	1.63357e+07	1.20876e+07	24.2224	1.71286e+07	4.14896e+06	29025845	2.62563e+07	2.58003e+07	2.95689e+07	3.39153e+07	11.2355	2.89133e+07	3.24857e+06	1.96491e+07	2.17327e+07	1.96434e+07	2.44214e+07	2.29657e+07	9.63105	2.16825e+07	2.08825e+06	1.92569e+07	2.68813e+07	2.60996e+07	2.79473e+07	2.7278e+07	13.9234	2.54926e+07	3.54944e+06
16.17	858.704	HexCer(t18:1/25:0-OH)	503744	541116	873062	680952	707101	22.253	661195	147136	7885	4547.51	3427.88	29091.3	8696.5	97.8499	10729.6	10498.9	725529	768677	735893	556541	590843	14.0735	675496	95066.2	466709	835221	698425	909094	716921	23.2281	725274	168467
14.518	856.674	HexCer(t18:1/25:1-OH)	117197	198343	48947.9	55689.7	32836.5	75.2762	90602.8	68202.4	159105	68054.3	79014.4	277279	106790	61.8804	138048	85425	22872.1	30607.7	127327	182324	17236	98.096	76073.5	74625	71611.4	51703.5	62279.6	73166.7	275268	88.5371	106806	94562.7
16.837	872.716	HexCer(t18:1/26:0-OH)	2.76887e+07	3.34967e+07	2.56726e+07	2.54135e+07	2.31262e+07	14.5311	2.70795e+07	3.93495e+06	14019010	18531000	1.46611e+07	1.3913e+07	1.87555e+07	15.3543	1.59759e+07	2.45299e+06	2.18092e+07	1.77996e+07	2.22839e+07	1.37031e+07	1.43248e+07	22.3927	1.79841e+07	4.02713e+06	11217080	2.40727e+07	1.73546e+07	2.96683e+07	1.78195e+07	35.216	2.00264e+07	7.05252e+06
15.182	870.704	HexCer(t18:1/26:1-OH)	2.40568e+06	2.65535e+06	1.94482e+06	1.9375e+06	2.00578e+06	14.8128	2.18983e+06	324374	2937460	2.88262e+06	2.77712e+06	3.30724e+06	3.59084e+06	10.9639	3.09906e+06	339777	2.10781e+06	2.35506e+06	2.01807e+06	2.32076e+06	2.07215e+06	7.0259	2.17477e+06	152797	2.1995e+06	3.14287e+06	2.77517e+06	3.41695e+06	3.01447e+06	15.7969	2.90979e+06	459656
18.512	900.75	HexCer(t18:1/28:0-OH)	1.63231e+06	1.84298e+06	1.21649e+06	790924	890082	35.8725	1.27456e+06	457216	986495	912186	1.05157e+06	1.49899e+06	2.03567e+06	36.3928	1.29698e+06	472008	972750	1.26718e+06	332887	1.08193e+06	1.10779e+06	38.0065	952506	362014	258017	2.08538e+06	1.5833e+06	2.52239e+06	2130750	51.3198	1.71597e+06	880632
16.75	898.734	HexCer(t18:1/28:1-OH)	1.45079e+06	1.5361e+06	909500	1.4661e+06	1.42249e+06	18.6909	1.357e+06	253636	1133995	1.47595e+06	1327500	1.54217e+06	2.21584e+06	26.6085	1.53909e+06	409528	725198	803900	1.58073e+06	1.37751e+06	1.26897e+06	32.2581	1.15126e+06	371375	1.06221e+06	1.71809e+06	1.50489e+06	2.01504e+06	1.50986e+06	22.3011	1.56202e+06	348347
		HexCer	1.05266e+08	1.12409e+08	9.12247e+07	8.96288e+07	8.64238e+07	11.5883	9.69904e+07	1.12395e+07	85817145	8.37984e+07	8.10384e+07	8.65233e+07	9.89503e+07	7.90079	8.72255e+07	6.89151e+06	9.97156e+07	1.00907e+08	9.85595e+07	1.01929e+08	9.90635e+07	1.37533	1.00035e+08	1.37581e+06	8.66265e+07	1.30784e+08	1.10571e+08	1.35435e+08	1.02801e+08	17.7975	1.13244e+08	2.01545e+07
2.793	496.341	LPC 16:0-SN1	2.68616e+07	2.47384e+07	25807500	2.60035e+07	1.99947e+07	11.0474	2.46811e+07	2.72662e+06	7222625	5.36877e+06	6.7975e+06	7.16937e+06	5.58633e+06	13.799	6.42892e+06	887125	2.25246e+07	2.39747e+07	2.27232e+07	2.50532e+07	2.50328e+07	5.0846	2.38617e+07	1.21327e+06	20546440	2.5209e+07	2.20658e+07	2.46509e+07	2.45258e+07	8.55452	2.33996e+07	2.00172e+06
2.956	522.357	LPC 18:1-SN1	3.64388e+06	3.12518e+06	3.55317e+06	3.49079e+06	3.06792e+06	7.75413	3.37619e+06	261794	1987620	1481000	1.48943e+06	1.93457e+06	1.51161e+06	15.2756	1.68085e+06	256760	3.71817e+06	4.12251e+06	4.43109e+06	4.37809e+06	5.66538e+06	16.3299	4.46305e+06	728809	3882320	4.29588e+06	3.52474e+06	4.34284e+06	3.87175e+06	8.51204	3.98351e+06	339078
2.202	520.342	LPC 18:2-SN1	1.37707e+07	1.28159e+07	1.37684e+07	1.22348e+07	1.16851e+07	7.20122	1.2855e+07	925714	9294715	7.53466e+06	9.65661e+06	9.59437e+06	7.81868e+06	11.6315	8.77981e+06	1.02122e+06	1.8996e+07	19593700	1.86996e+07	2.11526e+07	2.44238e+07	11.4305	2.05731e+07	2.35162e+06	1.55735e+07	1.93652e+07	1.58168e+07	1.87283e+07	1.71204e+07	9.79607	1.73208e+07	1.69676e+06
1.749	518.326	LPC 18:3-SN1	1.5265e+07	1.35492e+07	1.60496e+07	1.40179e+07	1.24161e+07	10.0264	1.42595e+07	1.42972e+06	11401295	8.41957e+06	1.04806e+07	1.22952e+07	1.06181e+07	13.5146	1.0643e+07	1.43835e+06	2.34149e+07	2.46656e+07	2.46542e+07	2.57104e+07	3.58112e+07	18.8979	2.68513e+07	5.07433e+06	20239600	2.21039e+07	2.10525e+07	2.34746e+07	2.31133e+07	6.1923	2.19968e+07	1.36211e+06
		LPC	5.95412e+07	5.42286e+07	5.91786e+07	5.57469e+07	4.71637e+07	9.08502	5.51718e+07	5.01237e+06	29906255	22804000	2.84242e+07	3.09935e+07	2.55348e+07	12.1495	2.75325e+07	3.34508e+06	6.86536e+07	7.23565e+07	7.05081e+07	7.62943e+07	9.09332e+07	11.8111	7.57492e+07	8.94677e+06	6.02418e+07	7.0974e+07	6.24599e+07	7.11967e+07	6.86312e+07	7.56718	6.67007e+07	5.04736e+06
2.917	454.293	LPE 16:0	3.05152e+06	2.64754e+06	3.51799e+06	2.8073e+06	1.68272e+06	24.6947	2.74141e+06	676984	700890	596502	697817	720881	657370	7.32442	674692	49417.3	1.02835e+06	1.16405e+06	1.10008e+06	1.13709e+06	1.12449e+06	4.6401	1.11081e+06	51542.9	1.00761e+06	1.30398e+06	1.20585e+06	1.34338e+06	1.34486e+06	11.4615	1.24114e+06	142254
2.27	478.294	LPE 18:2	1.5746e+06	1.64321e+06	1715000	883462	766692	34.4307	1.31659e+06	453312	1200905	1.0527e+06	1.33992e+06	1.29354e+06	1.16578e+06	9.29446	1.21057e+06	112516	1.45923e+06	1.60282e+06	1.49318e+06	1.53997e+06	1.69892e+06	6.09831	1.55882e+06	95061.8	718526	1.58495e+06	707575	1.75433e+06	1.48763e+06	39.9746	1.2506e+06	499924
1.569	476.275	LPE 18:3	1.1208e+06	1.0649e+06	950760	963172	321453	36.4711	884216	322483	951045	865511	1.00898e+06	1.04941e+06	892891	8.07173	953566	76969.3	3.57211e+06	4.69672e+06	4.08397e+06	3.16132e+06	3.60428e+06	15.3618	3.82368e+06	587385	4.18742e+06	4.10819e+06	4.39306e+06	5.17475e+06	3.83493e+06	11.703	4.33967e+06	507873
		LPE	5.74692e+06	5.35564e+06	6.18375e+06	4.65394e+06	2.77086e+06	27.0668	4.94222e+06	1.3377e+06	2852840	2.51471e+06	3.04671e+06	3.06383e+06	2.71604e+06	8.15095	2.83883e+06	231391	6.05969e+06	7.46358e+06	6.67723e+06	5.83838e+06	6.42769e+06	9.7295	6.49332e+06	631767	5.91355e+06	6.99712e+06	6.30649e+06	8.27246e+06	6.66743e+06	13.1927	6.83141e+06	901249
12.141	772.594	MGDG 34:2	5.76837e+06	5.63291e+06	4.20576e+06	4.69774e+06	4.7533e+06	13.2858	5.01162e+06	665833	12879525	1.27318e+07	1.19966e+07	1.38891e+07	1.50658e+07	8.93768	1.33126e+07	1.18983e+06	6.46237e+06	6.33372e+06	6.02843e+06	7.36684e+06	6353500	7.773	6.50897e+06	505942	5.85674e+06	7.83008e+06	7.01094e+06	7.35354e+06	7.93033e+06	11.6137	7.19632e+06	835759
11.157	770.579	MGDG 34:3	1.10901e+07	1.09363e+07	1.34e+07	1.34583e+07	1.20981e+07	9.92591	1.21965e+07	1.21062e+06	17113875	1.61984e+07	1.61443e+07	1.64905e+07	1.82481e+07	5.20745	1.6839e+07	876883	1.35003e+07	1.67172e+07	1.42154e+07	1.47754e+07	1.21518e+07	11.7903	1.4272e+07	1.68272e+06	1.25558e+07	1.44431e+07	1.43296e+07	1.59123e+07	1.26557e+07	10.0227	1.39793e+07	1.40111e+06
10.234	768.549	MGDG 34:4	374987	444687	971115	687069	506667	40.0608	596905	239125	6427890	1.22818e+06	4.46299e+06	5.06068e+06	1.21929e+07	68.3407	5.87452e+06	4.01468e+06	30540.7	389046	208667	35010.8	217652	84.7722	176183	149354	302966	600791	276312	657130	187636	51.8153	404967	209835
8.867	766.539	MGDG 34:5	1.58179e+07	1.59807e+07	1.63281e+07	1.66536e+07	1.59005e+07	2.15933	1.61361e+07	348432	31263960	3.47097e+07	30706375	3.90478e+07	4.38548e+07	15.4437	3.59165e+07	5.54682e+06	2.24005e+07	2.34809e+07	2.29001e+07	2.60278e+07	2.24975e+07	6.37796	2.34613e+07	1.49635e+06	2.37823e+07	2.82123e+07	2.61954e+07	2.94782e+07	2.48166e+07	8.87378	2.6497e+07	2.35128e+06
7.956	764.54	MGDG 34:6	2.06768e+08	2.00795e+08	2.03366e+08	2.26439e+08	1.93522e+08	5.97918	2.06178e+08	1.23278e+07	539615720	5.14944e+08	4.88944e+08	5.28906e+08	4.84149e+08	4.75251	5.11312e+08	2.43002e+07	2.95318e+08	3.25208e+08	3.03232e+08	3.34297e+08	2.79438e+08	7.2458	3.07499e+08	2.22807e+07	255808960	2.97643e+08	283434000	3.2441e+08	2.58295e+08	10.078	2.83918e+08	2.86133e+07
11.245	796.594	MGDG 36:4	9.89634e+06	9.56908e+06	1.16633e+07	1.11695e+07	1.06163e+07	8.19922	1.05829e+07	867717	13525475	1.18471e+07	1.12505e+07	1.10247e+07	1.13995e+07	8.51272	1.18094e+07	1.0053e+06	1.26696e+07	1.42721e+07	1.25928e+07	1.28041e+07	1.20007e+07	6.55148	1.28678e+07	843034	1.17962e+07	1.36693e+07	1.3141e+07	1.4901e+07	1.19951e+07	9.72307	1.31005e+07	1.27377e+06
10.165	794.579	MGDG 36:5	2.00746e+07	1.9552e+07	2.11093e+07	2.22395e+07	2.14377e+07	5.14877	2.08826e+07	1.0752e+06	22558810	2.03352e+07	2.12246e+07	2.17265e+07	2.07489e+07	4.06558	2.13188e+07	866732	2.55361e+07	2.84954e+07	2.62208e+07	2.70788e+07	2.49606e+07	5.23875	2.64583e+07	1.38609e+06	2.41092e+07	2.70098e+07	2.68044e+07	2.90933e+07	2.37183e+07	8.53229	2.6147e+07	2.23094e+06
9.1	792.566	MGDG 36:6	2.68007e+08	2.66275e+08	2.76397e+08	2.89202e+08	2.71332e+08	3.35814	2.74243e+08	9.20945e+06	220901540	1.99233e+08	2.26834e+08	2.11872e+08	1.74331e+08	10.0855	2.06634e+08	2.08402e+07	3.63859e+08	4.00364e+08	3.70115e+08	3.94325e+08	361226000	4.78815	3.77978e+08	1.80982e+07	3.16617e+08	3.8604e+08	3.63882e+08	3.92706e+08	2.77194e+08	14.1752	3.47288e+08	4.92288e+07
		MGDG	5.37797e+08	5.29186e+08	5.47441e+08	5.84546e+08	5.30167e+08	4.18624	5.45827e+08	2.28496e+07	864286795	8.11227e+08	8.11564e+08	8.48017e+08	7.7999e+08	4.05254	8.23017e+08	3.33531e+07	7.39777e+08	8.1526e+08	755513625	8.1671e+08	7.18846e+08	5.80197	7.69221e+08	4.463e+07	6.50829e+08	7.75449e+08	7.35074e+08	8.14511e+08	6.16792e+08	11.5731	7.18531e+08	8.31565e+07
12.107	673.482	PA 34:1	796868	601180	603802	550931	1.09528e+06	30.8371	729612	224991	218575	183733	215072	136479	128646	24.041	176501	42432.6	787105	1.10522e+06	453065	588092	333090	46.4913	653315	303735	1.33589e+06	1.92261e+06	883344	1.24712e+06	815162	35.6541	1.24083e+06	442405
10.753	671.468	PA 34:2	2.75555e+07	2.6755e+07	3.12166e+07	2.83063e+07	3.21502e+07	8.07818	2.91968e+07	2.35857e+06	409460	236059	8.1391e+06	239530	4.63886e+06	130.298	2.7326e+06	3.56052e+06	2.57901e+07	28042600	2.51044e+07	2.23449e+07	2.43946e+07	8.25406	2.51353e+07	2.07468e+06	4.03378e+07	5.1778e+07	4.52007e+07	5.25036e+07	4.56528e+07	10.7494	4.70946e+07	5.06238e+06
9.936	669.451	PA 34:3	1.5825e+06	1.47084e+06	2.29061e+06	1.90645e+06	1.93219e+06	17.6123	1.83652e+06	323454	653930	546964	752221	601100	450257	18.8488	600894	113262	1.53884e+06	1.86735e+06	1404125	1.42162e+06	1.61093e+06	11.9519	1.56857e+06	187474	2.04341e+06	2.19059e+06	2.06463e+06	2.54471e+06	1.88033e+06	11.6256	2.14473e+06	249338
7.503	665.419	PA 34:5	1.53797e+07	1.01526e+07	1.53654e+07	1.77113e+07	1.5334e+07	18.8287	1.47886e+07	2.7845e+06	2903385	2.89156e+06	4.28263e+06	3.58587e+06	4.53895e+06	20.9502	3.64048e+06	762689	1.48477e+06	2.25705e+06	2.44848e+06	1.52556e+06	1.78242e+06	22.8664	1.89965e+06	434383	6.38419e+06	6.23428e+06	7.99797e+06	3.28788e+06	8.29054e+06	30.8983	6.43897e+06	1.98954e+06
12.424	699.497	PA 36:2	940868	1.84459e+06	1.32308e+06	1.01566e+06	1.06154e+06	29.8102	1.23715e+06	368797	397145	201828	715284	213484	169447	67.2267	339438	228193	774407	875638	1.78887e+06	727016	858539	44.0305	1.00489e+06	442460	3.47782e+06	4.10269e+06	3.89102e+06	2.93735e+06	3.79752e+06	12.4489	3.64128e+06	453298
11.056	697.481	PA 36:3	288085	1.48182e+06	2.73006e+06	338517	2.94009e+06	81.2407	1.55572e+06	1.26387e+06	895100	671104	1.12234e+06	594603	696354	26.8308	795900	213547	2.5237e+06	2.59347e+06	292512	2.08932e+06	290438	75.2363	1.55789e+06	1.1721e+06	454800	504430	435731	2.78995e+06	463325	111.897	929647	1.04024e+06
9.939	695.466	PA 36:4	1.98586e+06	1.86002e+06	2.8262e+06	2.39812e+06	2.5686e+06	17.2786	2.32776e+06	402205	7502600	747095	1.09027e+06	6.10057e+06	629051	103.198	3.21392e+06	3.31671e+06	2095250	2.48111e+06	1989375	1.87602e+06	2.04175e+06	10.9543	2.0967e+06	229678	2.86335e+06	2.90762e+06	2.74626e+06	3.71757e+06	2.78689e+06	13.4364	3.00433e+06	403676
8.919	693.451	PA 36:5	2.74736e+06	2.64687e+06	3.91323e+06	3.24293e+06	3.35838e+06	16.0627	3.18175e+06	511076	1201535	1.04367e+06	1.49325e+06	1.06058e+06	887615	20.0416	1.13733e+06	227939	2.93701e+06	3.51188e+06	2.66671e+06	2.72104e+06	2.98671e+06	11.2988	2.96467e+06	334971	3.76774e+06	4.09236e+06	3.91151e+06	4.89883e+06	3.78736e+06	11.4734	4.09156e+06	469440
7.98	691.435	PA 36:6	1.30871e+06	1.23212e+06	1.70027e+06	1.52914e+06	1.53762e+06	12.9519	1.46157e+06	189301	701060	617195	860423	586530	515175	20.161	656076	132271	1.39202e+06	1.50639e+06	1297375	1.23254e+06	1.38833e+06	7.6379	1.36333e+06	104130	1.99273e+06	2.11749e+06	1.93791e+06	2.27254e+06	1.97514e+06	6.65447	2.05916e+06	137026
		PA	5.25855e+07	4.80451e+07	6.19693e+07	5.69994e+07	6.19779e+07	10.7577	5.63154e+07	6.05824e+06	14882790	7.13921e+06	1.86706e+07	1.31187e+07	1.26544e+07	31.4142	1.32931e+07	4.17593e+06	3.93232e+07	4.42407e+07	3.74449e+07	3.45261e+07	3.56868e+07	9.96753	3.82443e+07	3.81202e+06	6.26577e+07	7.58501e+07	6.90691e+07	7.61995e+07	6.94491e+07	7.93376	7.06451e+07	5.60481e+06
12.145	734.572	PC 32:0	9.11182e+06	8.42799e+06	9.36172e+06	8.48285e+06	8.61792e+06	4.70193	8.80046e+06	413792	9930425	9.65311e+06	8.87281e+06	9.94478e+06	1.07658e+07	6.90941	9.83339e+06	679429	9.53913e+06	9.65396e+06	9.13922e+06	9.87331e+06	1.05155e+07	5.20202	9.74423e+06	506897	9181240	1.1451e+07	1.09604e+07	1.1335e+07	1.21286e+07	10.0498	1.10112e+07	1.10661e+06
10.8	732.555	PC 32:1	9.68076e+06	9.32671e+06	9.62024e+06	9.55626e+06	9.77443e+06	1.75707	9.59168e+06	168533	22249230	1.81181e+07	2.24182e+07	1.85645e+07	1.78592e+07	11.5386	1.98418e+07	2.28947e+06	1.19368e+07	1.15959e+07	1.20373e+07	1.16945e+07	1.17401e+07	1.53572	1.18009e+07	181229	1.23352e+07	1.42597e+07	1.33163e+07	1.50212e+07	1.35851e+07	7.37156	1.37035e+07	1.01016e+06
9.658	730.527	PC 32:2	1.40905e+07	1.41221e+07	1.39256e+07	1.42296e+07	1.5313e+07	3.88412	1.43362e+07	556833	50560815	4.7976e+07	4.63683e+07	5.02419e+07	4.72018e+07	3.82942	4.84698e+07	1.85611e+06	2.04556e+07	1.97074e+07	1.96226e+07	2.10993e+07	8.17612e+06	30.4299	1.78122e+07	5.42023e+06	1.76716e+07	1.99886e+07	1.48567e+07	2.25823e+07	1.5797e+07	17.3149	1.81792e+07	3.14773e+06
8.808	728.524	PC 32:3	9.42144e+06	8.60178e+06	9.01536e+06	9.86696e+06	9.36011e+06	5.11872	9.25313e+06	473642	2358725	1.79203e+06	1.95293e+06	1.61978e+06	4.93721e+07	185.812	1.14191e+07	2.12181e+07	1.3476e+07	1.36551e+07	1.42645e+07	1.38766e+07	1.58571e+07	6.73545	1.42258e+07	958175	1.39857e+07	1.51113e+07	1.57576e+07	1.72323e+07	1.5914e+07	7.60669	1.56002e+07	1.18666e+06
7.702	726.509	PC 32:4	171573	44536.5	41989.6	138503	176799	58.2785	114680	66833.9	165940	258000	130139	242936	140253	31.5949	187454	59225.7	278605	259462	390589	356838	397612	18.999	336621	63954.5	333520	436640	330430	361029	373912	11.7095	367106	42986.4
13.552	762.605	PC 34:0	1.25631e+06	1.08862e+06	1.19404e+06	1.13468e+06	1.20777e+06	5.56273	1.17628e+06	65433.4	1614245	1.51624e+06	1.51197e+06	1.69205e+06	1.54839e+06	4.84745	1.57658e+06	76423.7	1.07606e+06	1.35212e+06	1.12629e+06	1.4627e+06	1.33691e+06	12.8468	1.27082e+06	163260	1.21823e+06	1.56447e+06	1.34666e+06	1.65993e+06	1.54242e+06	12.2363	1.46634e+06	179425
12.278	760.593	PC 34:1	6.73915e+07	6.71297e+07	63233750	6.63435e+07	6.40565e+07	2.85857	6.5631e+07	1.87611e+06	276157660	2.83173e+08	2.52536e+08	3.04841e+08	3.10485e+08	8.17422	2.85438e+08	2.33324e+07	8.24611e+07	7.50712e+07	8.18237e+07	8.25141e+07	8.18069e+07	3.94404	8.07354e+07	3.18424e+06	7.85567e+07	9.5293e+07	8.76103e+07	9.46604e+07	9.86038e+07	8.7958	9.09449e+07	7.99932e+06
11.159	758.581	PC 34:2	7.41873e+08	7.35933e+08	1101906000	9.48925e+08	9.18454e+08	17.3145	8.89418e+08	1.53999e+08	908771920	8.36588e+08	8.82563e+08	8.76672e+08	7.45112e+08	7.53525	8.49941e+08	6.40452e+07	9.8628e+08	1.15332e+09	6.41047e+08	9.53224e+08	5.33613e+08	30.1532	8.53496e+08	2.57356e+08	9.33142e+08	1.03203e+09	9.75618e+08	1.17485e+09	8.65269e+08	11.7434	9.96182e+08	1.16986e+08
10.027	756.562	PC 34:3	7.32655e+08	7.38908e+08	1.22171e+09	1.00083e+09	9.33125e+08	21.9782	9.25445e+08	2.03396e+08	1024510400	9.35032e+08	9.88029e+08	9.86956e+08	6.29836e+08	17.6805	9.12873e+08	1.614e+08	1.04349e+09	1.20316e+09	1.02484e+09	9.96501e+08	1.04284e+09	7.63518	1.06217e+09	8.10984e+07	1.01406e+09	1.05018e+09	1.02036e+09	1.24687e+09	8.90427e+08	12.3212	1.04438e+09	1.2868e+08
8.807	754.544	PC 34:4	1.18824e+07	1.16296e+07	1.10104e+07	1.22371e+07	1.2374e+07	4.58536	1.18267e+07	542297	28490740	3.06564e+07	2.6017e+07	3.10724e+07	2.63886e+07	8.20049	2.8525e+07	2.33919e+06	1.97532e+07	1.87096e+07	1.91495e+07	1.94172e+07	2.04447e+07	3.35478	1.94948e+07	654010	18755760	2.03774e+07	1.99129e+07	2.2631e+07	1.99363e+07	7.00375	2.03227e+07	1.42335e+06
7.897	752.521	PC 34:5	2.6227e+06	2.57809e+06	2.73211e+06	2.8279e+06	2.74973e+06	3.73198	2.70211e+06	100842	12784400	1.31248e+07	1.075e+07	1.43291e+07	1.22209e+07	10.3565	1.26418e+07	1.30925e+06	4.25933e+06	4.10265e+06	4.17192e+06	4.42181e+06	4.39039e+06	3.21333	4.26922e+06	137184	3.88115e+06	4.59202e+06	4.26279e+06	4.84019e+06	4.40416e+06	8.19076	4.39606e+06	360071
7.033	750.509	PC 34:6	5.97972e+06	5.22285e+06	7.54001e+06	7.29857e+06	6.04891e+06	15.1687	6.41801e+06	973526	10342905	1.02216e+07	7.99343e+06	1.15318e+07	9.67031e+06	12.943	9.952e+06	1.28809e+06	5.80809e+06	5980800	5828125	6.1053e+06	6.80517e+06	6.70567	6.1055e+06	409415	8.4543e+06	8.90007e+06	9.58083e+06	1.07487e+07	9.31321e+06	9.21903	9.39942e+06	866536
14.709	790.628	PC 36:0	1.14162e+06	28849.8	37125	36124.1	8396.23	198.995	250424	498330	29190	7289.59	67620.2	52342.5	38704.3	58.693	39029.3	22907.5	21872.1	20300	1.40001e+06	1.62331e+06	1.58316e+06	89.6749	929730	833734	25657.1	24627.9	1.53419e+06	17369.6	1.62946e+06	132.256	646262	854720
13.712	788.619	PC 36:1	3.81774e+06	3.84006e+06	3.22418e+06	2.87224e+06	3.64347e+06	12.0675	3.47954e+06	419894	13853080	1.45641e+07	12993875	1.59377e+07	1.76827e+07	12.2902	1.50063e+07	1.84431e+06	3.75092e+06	4.65535e+06	4.0206e+06	4.65483e+06	4.12931e+06	9.45974	4.2422e+06	401301	3.92222e+06	4.42188e+06	4.05732e+06	4.74019e+06	5.6788e+06	15.3474	4.56408e+06	700469
12.373	786.602	PC 36:2	1.01949e+07	1.01897e+07	9.56986e+06	9.38486e+06	7.93108e+06	9.79157	9.45409e+06	925703	85723880	8.03763e+07	6.79549e+07	7.68423e+07	7.51358e+07	8.5083	7.72066e+07	6.56897e+06	1.25403e+07	12119400	1.31698e+07	1.24774e+07	1.24094e+07	3.07328	1.25433e+07	385489	1.14383e+07	1.64717e+07	1.38356e+07	1.73682e+07	1.40063e+07	16.0718	1.4624e+07	2.35035e+06
11.233	784.589	PC 36:3	7.35399e+07	7.40248e+07	81390500	8.04818e+07	8.63408e+07	6.81036	7.91555e+07	5.39078e+06	220835000	2.10162e+08	1.9554e+08	2.19331e+08	1.98891e+08	5.51666	2.08952e+08	1.15272e+07	1.06708e+08	1.1247e+08	1.02945e+08	9.64173e+07	9.05956e+07	8.41596	1.01827e+08	8.56974e+06	9.69341e+07	1.09765e+08	1.05827e+08	1.18582e+08	9.31105e+07	9.70536	1.04844e+08	1.01755e+07
10.117	782.578	PC 36:4	3.98107e+08	4.19714e+08	5.46644e+08	4.80328e+08	4.96102e+08	12.7902	4.68179e+08	5.98809e+07	834960880	7.83512e+08	813158000	8.2846e+08	6.22346e+08	11.3875	7.76487e+08	8.84222e+07	5.76563e+08	642284000	5.86563e+08	5.53948e+08	5.40954e+08	6.75289	5.80062e+08	3.9171e+07	5.19567e+08	5.6292e+08	5.47817e+08	687544000	5.01057e+08	12.9926	5.63781e+08	7.32497e+07
9.201	780.542	PC 36:5	112051	165910	225312	196297	411145	51.169	222143	113668	454415040	5.82827e+07	4.40457e+07	6.05611e+07	1.03496e+08	121.293	1.4416e+08	1.74856e+08	156599	304869	321310	893016	342584	70.1522	403676	283187	314291	300576	217161	348022	245075	18.6217	285025	53076.5
8.163	778.536	PC 36:6	4.40212e+08	4.33376e+08	610942875	5.52966e+08	5.04293e+08	14.8502	5.08358e+08	7.5492e+07	1015925200	1.02293e+09	9.45898e+08	1.05068e+09	9.17928e+08	5.6597	9.90671e+08	5.6069e+07	6.81895e+08	7.30708e+08	6.70291e+08	6.52339e+08	6.88759e+08	4.25486	6.84798e+08	2.91372e+07	6.26982e+08	6.66603e+08	6.51437e+08	7.76027e+08	6.08149e+08	9.84476	6.6584e+08	6.55503e+07
13.902	814.633	PC 38:2	2.04839e+06	2.03739e+06	2.0414e+06	1.96359e+06	1.90623e+06	3.1205	1.9994e+06	62391.3	3911130	3.96186e+06	3.84067e+06	4.45454e+06	4.65725e+06	8.79739	4.16509e+06	366419	2.14837e+06	2.20162e+06	2.05738e+06	2.48775e+06	2.22679e+06	7.23344	2.22438e+06	160899	1.96622e+06	2.37743e+06	2.2687e+06	2.44322e+06	2.65347e+06	10.7839	2.34181e+06	252538
12.603	812.624	PC 38:3	3.81855e+06	3.74275e+06	3.76169e+06	3.57016e+06	3.7194e+06	2.4908	3.72251e+06	92720.2	12849650	1.2594e+07	1.13783e+07	1.4319e+07	1.34059e+07	8.37955	1.29094e+07	1.08175e+06	4.44658e+06	4.51582e+06	4.44785e+06	4.68654e+06	4.54361e+06	2.16887	4.52808e+06	98208.1	4.05603e+06	5.01033e+06	4.7262e+06	5.1883e+06	5.35003e+06	10.4512	4.86618e+06	508575
11.47	810.602	PC 38:4	2.00908e+06	1.37047e+06	1.24889e+07	6.66548e+06	8.24211e+06	74.8107	6.1552e+06	4.60474e+06	1008075	527208	486178	430626	617732	37.5682	613964	230655	4.85388e+06	1.85959e+06	3.89018e+06	2.3881e+06	2.74012e+06	38.484	3.14638e+06	1.21085e+06	4.56697e+06	5.90319e+06	4.91194e+06	929065	2.98871e+06	50.3863	3.85998e+06	1.9449e+06
10.705	808.586	PC 38:5	3.57459e+06	3.39364e+06	4.59291e+06	3.64041e+06	3.92052e+06	12.2759	3.82441e+06	469482	2546505	1.78129e+06	2.40418e+06	1.70377e+06	1.51845e+06	22.8683	1.99084e+06	455271	3.90883e+06	4.30298e+06	4.24204e+06	4.05802e+06	3.88867e+06	4.62388	4.08011e+06	188659	4.55407e+06	5.36568e+06	4.57426e+06	5.7533e+06	4.96116e+06	10.2783	5.04169e+06	518198
9.434	806.571	PC 38:6	4.49516e+06	4.41258e+06	2.62217e+06	4.19772e+06	4.27249e+06	19.4741	4.00002e+06	778970	3469985	84543	8286375	547342	544113	133.734	2.58647e+06	3.45899e+06	6.42397e+06	6.26071e+06	6.65557e+06	5.71278e+06	5.84634e+06	6.38005	6.17987e+06	394279	5.37001e+06	6.42584e+06	3.74302e+06	6.89904e+06	3.82566e+06	27.6146	5.25271e+06	1.45052e+06
		PC	2.54921e+09	2.55931e+09	3.72883e+09	3.22817e+09	3.10205e+09	16.3624	3.03351e+09	4.96357e+08	4997465020	4.37689e+09	4.3552e+09	4.58102e+09	3.81686e+09	9.64707	4.42549e+09	4.2693e+08	3.60223e+09	4.03827e+09	3.23345e+09	3.46223e+09	3.09594e+09	10.4898	3.48642e+09	3.6572e+08	3.39127e+09	3.65977e+09	3.51886e+09	4.24863e+09	3.19095e+09	11.1205	3.6019e+09	4.00548e+08
13.946	720.554	PE 34:0	102342	130476	32114.6	22779.3	35484.3	75.0602	64639.3	48518.4	12075	9565.61	54586.5	5269.41	58642	93.6511	28027.7	26248.3	30668.6	38207.7	27833.3	44664.9	69983.1	39.8188	42271.5	16832	51457.1	38511.6	40274.2	58601.4	37802.6	20.4102	45329.4	9251.84
12.559	718.54	PE 34:1	3.26882e+06	3.49535e+06	3.03851e+06	3.4607e+06	3.76932e+06	7.99687	3.40654e+06	272417	8004390	7.78251e+06	7.68049e+06	8.04164e+06	8.66628e+06	4.77543	8.03506e+06	383709	3.14215e+06	2.94666e+06	2.97321e+06	3.8777e+06	3.06611e+06	12.0599	3.20117e+06	386057	2.56733e+06	5.6334e+06	1.14949e+07	5.72187e+06	5.44428e+06	52.7158	6.17235e+06	3.2538e+06
11.16	716.524	PE 34:2	5.43889e+07	2.36254e+07	7.09867e+07	6.89521e+07	2.22951e+07	49.5024	4.80497e+07	2.37857e+07	590210	461661	612558	443890	384856	19.7196	498635	98328.6	9.25179e+07	9.28523e+07	9.70763e+07	9.05202e+07	9.16412e+07	2.68159	9.29216e+07	2.49177e+06	2.95556e+07	1.07349e+08	3.84931e+07	4.30378e+07	3.49216e+07	63.2816	5.06714e+07	3.20657e+07
10.288	714.509	PE 34:3	4.18069e+06	4.55671e+06	1.86267e+07	8.0817e+06	8.05483e+06	67.2499	8.70012e+06	5.85083e+06	6956495	5.69585e+06	7.11832e+06	5.92378e+06	1.29468e+06	44.0267	5.39783e+06	2.37649e+06	7.02047e+06	6.23988e+06	5.95207e+06	4.52525e+06	3.92466e+06	23.0239	5.53247e+06	1.27379e+06	7.14733e+06	4.26947e+06	6.86372e+06	6.45125e+06	3.61403e+06	28.4512	5.66916e+06	1.61294e+06
8.855	712.484	PE 34:4	1.95241e+08	1.84441e+08	1.77077e+08	186957200	2.05363e+08	5.71361	1.89816e+08	1.08453e+07	62911610	5.10775e+07	8.23599e+07	1.91427e+07	1.27564e+07	64.4243	4.56496e+07	2.94095e+07	1.93919e+08	1.98916e+08	2.06321e+08	1.64904e+08	1.81706e+08	8.59067	1.89153e+08	1.62495e+07	2.79172e+08	3.41407e+08	3.16186e+08	3.52662e+08	2.95749e+08	9.65882	3.17035e+08	3.06218e+07
8.439	710.476	PE 34:5	747658	844717	1.1467e+06	1.02903e+06	932138	16.5474	940049	155553	20709340	402914	1.66452e+07	1.35508e+07	3.22073e+06	80.1233	1.09058e+07	8.73809e+06	899198	1.14198e+06	843619	887541	874478	12.9823	929362	120653	1.01063e+06	1.52305e+06	1.21445e+06	1.25388e+06	1.29919e+06	14.579	1.26024e+06	183731
7.37	708.461	PE 34:6	72440.2	119030	40208.3	75172.4	127296	41.4881	86829.3	36023.8	367115	353652	300144	362767	365342	8.07317	349804	28240.3	114180	6800	112089	128800	123348	52.4535	97043.6	50902.7	27697.1	60447.7	175522	61876.8	8065.79	97.3147	66721.8	64930.1
14.127	746.571	PE 36:1	533679	547408	45479.2	57896.6	48754.7	108.811	246644	268375	39730	5669.68	63173.1	30630.1	629105	173.483	153662	266577	79546.5	201746	66172.6	279984	332612	61.6693	192012	118413	76160	711163	607866	420884	648118	52.1085	492838	256811
12.588	744.554	PE 36:2	860154	891026	896000	751600	3.80627e+06	91.8456	1.44101e+06	1.3235e+06	2926125	2.85081e+06	2.51921e+06	2.72729e+06	3.16212e+06	8.39415	2.83711e+06	238151	922529	980623	1.0974e+06	968184	976562	6.55791	989060	64861.7	785217	1.26435e+06	1.10472e+06	1.34847e+06	1.27984e+06	19.5378	1.15652e+06	225959
11.792	742.54	PE 36:3	1.06973e+07	1.02438e+07	1.17607e+07	1.18395e+07	1.13563e+07	6.18551	1.11795e+07	691509	30290430	3.20832e+07	3.20978e+07	3.38338e+07	3.11188e+07	4.15253	3.18848e+07	1.32403e+06	1.48642e+07	1.57048e+07	1.69833e+07	1.50225e+07	1.68301e+07	6.23194	1.5881e+07	989693	1.42857e+07	1.40295e+07	1.34487e+07	1.53617e+07	1.47507e+07	5.04052	1.43753e+07	724589
9.474	738.5	PE 36:5	6.23161e+07	6.21877e+07	61074750	6.52758e+07	6.55956e+07	3.19252	6.329e+07	2.02055e+06	190228840	9.49731e+07	1.82362e+08	2.42744e+08	1.8191e+08	29.7437	1.78443e+08	5.30757e+07	8.00549e+07	8.34564e+07	8.47704e+07	8.45084e+07	8.61526e+07	2.7425	8.37886e+07	2.29791e+06	6.64335e+07	7.50312e+07	4.77146e+07	8.12623e+07	4.33571e+07	26.534	6.27598e+07	1.66527e+07
8.461	736.493	PE 36:6	2.79392e+07	2.77312e+07	2.82706e+07	2.98874e+07	2.88373e+07	3.03083	2.85331e+07	864791	119651590	1.32385e+08	1.1091e+08	1.39737e+08	1.39617e+08	9.94335	1.2846e+08	1.27732e+07	3.9251e+07	3.73305e+07	3.89674e+07	3.96423e+07	4.20247e+07	4.28584	3.94432e+07	1.69047e+06	32770320	3.55118e+07	3.67975e+07	3.79999e+07	3.81813e+07	6.12861	3.62522e+07	2.22175e+06
14.419	772.587	PE 38:2	2.27882e+06	2.2219e+06	2.09458e+06	2.03379e+06	2.30091e+06	5.34612	2.186e+06	116866	2736075	2.64615e+06	2.86634e+06	3.22211e+06	3.66723e+06	13.8513	3.02758e+06	419361	1.80374e+06	2.00222e+06	1.94065e+06	1.96736e+06	1.9458e+06	3.91614	1.93196e+06	75658.2	2.3145e+06	3.13787e+06	2.98716e+06	3.19517e+06	3.19584e+06	12.6123	2.96611e+06	374094
13.201	770.572	PE 38:3	1.13226e+06	1.12525e+06	998750	1.02826e+06	1.22174e+06	8.108	1.10125e+06	89289.5	2178850	2.23928e+06	1.96914e+06	2.20858e+06	2.26132e+06	5.40211	2.17143e+06	117303	1.24563e+06	1.47472e+06	1.29261e+06	1.50721e+06	1.27271e+06	9.01956	1.35857e+06	122537	1.24238e+06	1.59796e+06	1.49175e+06	1.74775e+06	1.53858e+06	12.1058	1.52368e+06	184454
17.507	802.632	PE 40:1	54987.2	34703.9	47958.3	85165.5	170824	69.4894	78727.8	54707.4	37830	22918.6	47971.2	30904.1	34614.8	26.4189	34847.7	9206.38	25011.6	85630.8	62797.6	56545.9	17786.5	56.5153	49554.5	28005.9	70508.6	57232.6	120301	165551	203285	50.2	123376	61934.5
16.205	800.619	PE 40:2	1.03292e+06	1.56657e+06	1.87024e+06	1.67739e+06	1.81123e+06	20.9786	1.59167e+06	333910	1760005	2.28068e+06	1.97942e+06	2.039e+06	2.51001e+06	13.6632	2.11382e+06	288815	1.52194e+06	1.49535e+06	1.45602e+06	1.09034e+06	1.12078e+06	15.9134	1.33688e+06	212743	1.34959e+06	2.41105e+06	1.84575e+06	2.64151e+06	1.96054e+06	24.7355	2.04169e+06	505021
14.92	798.602	PE 40:3	1.0987e+06	1.12203e+06	95802.1	986600	1.01065e+06	50.1332	862756	432527	2568795	2.69973e+06	2551500	3.09225e+06	3.55047e+06	14.7796	2.89255e+06	427508	130430	1.05534e+06	869976	1.04666e+06	1.04329e+06	48.0239	829140	398186	1.11523e+06	1.44919e+06	1356500	1.33323e+06	1.42005e+06	9.84174	1.33484e+06	131371
17.954	828.65	PE 42:2	653457	709807	491323	373324	541465	24.0365	553875	133132	1182225	1.22317e+06	1.28486e+06	1.70916e+06	1.7978e+06	20.1945	1.43944e+06	290688	698576	757162	532994	692092	600157	13.5445	656196	88878.6	654503	866529	705522	1.09285e+06	893811	20.5542	842643	173198
16.798	826.632	PE 42:3	10615.4	3154.51	36687.5	10655.2	13251.6	85.8251	14872.8	12764.6	687475	5656.11	4956.73	16013.7	28922.2	202.816	148605	301394	26180.2	324492	1625	380357	28168.5	121.035	152165	184172	238703	17686	268656	24463.8	13109.6	114.958	112524	129354
		PE	3.6661e+08	3.25597e+08	3.78631e+08	3.82586e+08	3.57291e+08	6.27998	3.62143e+08	2.27425e+07	453839205	3.39199e+08	4.53428e+08	4.78861e+08	3.97034e+08	13.266	4.24472e+08	5.63105e+07	4.38267e+08	4.47011e+08	4.61347e+08	4.1205e+08	4.33752e+08	4.13753	4.38485e+08	1.81425e+07	4.40868e+08	5.96367e+08	4.82917e+08	5.55841e+08	4.48516e+08	13.5506	5.04902e+08	6.84173e+07
9.829	760.513	PS 34:2	5.08516e+06	4.21275e+06	7.45872e+06	6.60625e+06	7.06026e+06	22.6761	6.08463e+06	1.37976e+06	6319495	3.82775e+06	6.26971e+06	3.71813e+06	6.27751e+06	26.0998	5.28252e+06	1.37873e+06	7.43222e+06	8.48981e+06	8.50958e+06	7.10511e+06	8.16774e+06	8.04738	7.94089e+06	639034	8.92382e+06	1.04827e+07	9.07303e+06	1.1628e+07	8.4852e+06	13.4154	9.71855e+06	1.30378e+06
8.824	758.498	PS 34:3	5.15318e+06	4.48734e+06	5.59631e+06	5.43228e+06	5.67015e+06	9.09959	5.26785e+06	479353	2362830	3.9057e+06	2.94948e+06	5.01331e+06	2.45739e+06	33.518	3.33774e+06	1.11874e+06	7.74708e+06	8.12532e+06	8.15329e+06	7.37649e+06	8.17497e+06	4.40722	7.91543e+06	348850	8.07693e+06	9.91217e+06	9.37097e+06	1.03761e+07	8.92236e+06	9.54184	9.33171e+06	890417
11.296	788.545	PS 36:2	1.61721e+06	1.23335e+06	2.70272e+06	2.12227e+06	1.9927e+06	28.5735	1.93365e+06	552513	1553190	1.27487e+06	1.50852e+06	1.51814e+06	1.94735e+06	15.5592	1.56042e+06	242788	2.33321e+06	3.04245e+06	3.09049e+06	1.94203e+06	2.45304e+06	19.0277	2.57224e+06	489439	2.61662e+06	3.17927e+06	3.31684e+06	3.32088e+06	2.89031e+06	9.97064	3.06478e+06	305579
10.298	786.53	PS 36:3	1.24361e+06	910742	1.69157e+06	1.32854e+06	1.38436e+06	21.402	1.31177e+06	280745	1023510	732919	1.1083e+06	1.01793e+06	1.24963e+06	18.4041	1.02646e+06	188911	1.50352e+06	1.93539e+06	2.44036e+06	1.08523e+06	1.6264e+06	29.4454	1.71818e+06	505926	1.93799e+06	1.98003e+06	2.60284e+06	2.51012e+06	2.0805e+06	14.0019	2.2223e+06	311164
8.915	784.512	PS 36:4	968863	479704	346312	1.00887e+06	1.03311e+06	42.7057	767371	327711	553465	179733	555495	206995	68058.4	72.4948	312749	226727	997983	1.27689e+06	1.32823e+06	1.19149e+06	1.11401e+06	11.1112	1.18172e+06	131303	1.13127e+06	1.51317e+06	1.38273e+06	1.64168e+06	1.30676e+06	13.9868	1.39512e+06	195133
13.376	842.592	PS 40:3	1.04794e+06	1.11055e+06	490427	532993	1.19285e+06	38.3894	874953	335889	2542085	1.51331e+06	2.73438e+06	2.59321e+06	2.46857e+06	20.6232	2.37031e+06	488835	2.06195e+06	2.11757e+06	1.65452e+06	2.84271e+06	2.24895e+06	19.654	2.18514e+06	429467	2.05299e+06	1.75594e+06	2.38413e+06	3.13548e+06	2.48327e+06	21.9575	2.36236e+06	518716
12.038	840.575	PS 40:4	8235.04	22017.2	21489.6	22889.7	53691.8	65.4246	25664.7	16791	147370	129231	109745	33150.7	97085.6	42.2332	103316	43633.9	97633.7	158777	30660.7	86356.8	46432.6	59.6608	83972.1	50098.4	10411.4	101942	88328	42152.2	86144.7	58.147	65795.6	38258.2
		PS	1.51242e+07	1.24565e+07	1.83076e+07	1.70541e+07	1.83871e+07	15.4017	1.62659e+07	2.50522e+06	14501945	1.15635e+07	1.52356e+07	1.41009e+07	1.45656e+07	10.1346	1.39935e+07	1.41819e+06	2.21736e+07	2.51462e+07	2.52071e+07	2.16294e+07	2.38315e+07	7.00989	2.35976e+07	1.65416e+06	2.475e+07	2.89252e+07	2.82189e+07	3.26545e+07	2.62545e+07	10.6603	2.81606e+07	3.002e+06
10.37	862.573	SQDG 36:3	3.43747e+06	3.36308e+06	7.32179e+06	3.93983e+06	2.32581e+06	46.7456	4.0776e+06	1.9061e+06	46559410	4.14692e+07	4.04679e+07	3.52891e+07	4.38135e+07	10.1178	4.15198e+07	4.20087e+06	5.20733e+06	6.65977e+06	4862750	6.18198e+06	5.36855e+06	13.1041	5.65607e+06	741179	5.06342e+06	3.60069e+06	4.28976e+06	9.69626e+06	4.05954e+06	46.6319	5.34193e+06	2.49105e+06
6.896	856.526	SQDG 36:6	2.49219e+06	2.40789e+06	2.92684e+06	2.7041e+06	2.67559e+06	7.65129	2.64132e+06	202095	3217765	3.04948e+06	2.62238e+06	3.77724e+06	3.66726e+06	14.4052	3.26683e+06	470592	2.73853e+06	2.96048e+06	2.88727e+06	3.05743e+06	2.87029e+06	4.05867	2.9028e+06	117815	3.51939e+06	4.3498e+06	4.19809e+06	4.3071e+06	3.98969e+06	8.33075	4.07282e+06	339296
5.814	854.509	SQDG 36:7	284457	269682	1.04722e+06	463007	98767.3	84.8195	432627	366951	218665	211624	189971	63210	170284	36.925	170751	63049.7	165570	270200	205298	215741	251298	18.4441	221621	40876	276720	285203	253048	326580	226829	13.6243	273676	37286.4
		SQDG	6.21412e+06	6.04065e+06	1.12959e+07	7.10694e+06	5.10016e+06	33.8913	7.15154e+06	2.42375e+06	49995840	4.47304e+07	4.32802e+07	3.91296e+07	4.76511e+07	9.26972	4.49574e+07	4.16743e+06	8.11142e+06	9.89045e+06	7.95532e+06	9.45515e+06	8.49014e+06	9.69737	8.7805e+06	851477	8.85953e+06	8.23569e+06	8.7409e+06	1.43299e+07	8.27607e+06	26.9321	9.68843e+06	2.6093e+06
18.207	708.615	TAG 40:2	2427.35	3197.42	10416.7	7655.17	13729.6	63.9246	7485.23	4784.91	17655	9049.77	49788.5	3187.21	14824.9	95.971	18901.1	18139.5	2959.3	2384.62	3428.57	1145.95	1511.24	41.894	2285.93	957.668	2188.57	1453.49	2295.7	1659.42	2991.23	28.4404	2117.68	602.278
16.842	706.599	TAG 40:3	4132.48	2557.94	9614.58	4441.38	5773.58	50.2895	5303.99	2667.35	104775	67977.4	5024.04	60534.2	178658	76.8624	83393.6	64098.3	2831.4	4092.31	2517.86	2848.65	15662.9	101.291	5590.63	5662.81	5097.14	1912.79	3080.65	6289.86	4868.42	40.9106	4249.77	1738.61
15.655	704.584	TAG 40:4	3162.39	3523.61	10281.2	4241.38	10106.9	57.6384	6263.11	3609.95	10505	2746.61	3524.04	7525.11	5922.18	51.8772	6044.59	3135.76	1941.86	2192.31	4767.86	2443.24	2308.99	42.241	2730.85	1153.54	12628.6	3290.7	11973.1	15688.4	17517.5	44.8331	12219.7	5478.46
21.805	796.74	TAG 46:0	3.15802e+06	4.94323e+06	8.63678e+06	8.47783e+06	4.37545e+06	42.1505	5.91826e+06	2.49458e+06	4154885	2.09658e+06	2.68938e+06	1.69626e+06	3.13779e+06	34.7445	2.75498e+06	957203	1.72595e+06	2.46622e+06	1.1066e+06	1.43047e+06	1.31994e+06	32.8159	1.60984e+06	528283	2.40679e+06	2.11966e+06	1.95298e+06	2.77792e+06	1.96386e+06	15.5987	2.24424e+06	350072
21.542	794.725	TAG 46:1	3.94157e+06	7.32542e+06	1.09214e+07	1.09373e+07	1.30884e+07	39.1056	9.24282e+06	3.61446e+06	5817520	2.74875e+06	4.89148e+06	4.0695e+06	7.92692e+06	38.2155	5.09083e+06	1.94549e+06	1.44736e+06	2.43965e+06	1.48893e+06	1.2191e+06	1.3852e+06	30.2403	1.59605e+06	482649	4.57851e+06	2.54681e+06	2.01563e+06	2.88068e+06	3.3764e+06	31.609	3.07961e+06	973433
21.202	792.708	TAG 46:2	1.15333e+06	2.56061e+06	4.3968e+06	4.34372e+06	4.17252e+06	43.0698	3.3254e+06	1.43224e+06	2451075	1.19938e+06	2386000	1.90018e+06	3.22982e+06	33.5362	2.23329e+06	748960	714442	1.14853e+06	588827	611216	633584	31.5991	739320	233619	1.52235e+06	894372	690065	1.10167e+06	942211	30.2806	1.03013e+06	311930
20.726	790.692	TAG 46:3	1.28315e+06	1.62042e+06	2.08947e+06	1.98691e+06	7.1425e+06	86.2023	2.82449e+06	2.43477e+06	1096835	1.10756e+06	1.54027e+06	1.87662e+06	1.95409e+06	26.9136	1.51507e+06	407760	681977	748254	695863	726049	1.0967e+06	21.97	789768	173512	2.76818e+06	1.52399e+06	1.01591e+06	1.67325e+06	2.53553e+06	38.3566	1.90337e+06	730068
19.874	788.676	TAG 46:4	29401.7	24630.9	16395.8	25862.1	248585	145.731	68975.1	100518	25970	27036.2	135062	128210	40015.6	77.8098	71258.9	55446.4	13220.9	12384.6	20869	15232.4	23977.5	29.506	17136.9	5056.41	81748.6	10209.3	11871	23289.9	77986.8	87.3753	41021.1	35842.3
18.663	786.661	TAG 46:5	9709.4	9373.39	28218.8	5227.59	40415.1	81.2036	18588.8	15094.8	7595	3986.43	20831.7	7881.28	13144	61.227	10687.7	6543.75	3023.26	9815.38	15261.9	2816.22	7078.65	68.2886	7599.08	5189.31	7651.43	4017.44	7198.92	6456.52	17570.2	60.8261	8578.9	5218.21
22.148	824.77	TAG 48:0	4.43419e+06	5.69009e+06	9.80606e+06	9.75591e+06	5.69348e+06	35.645	7.07595e+06	2.52222e+06	5557465	3.22233e+06	3.6668e+06	3.14429e+06	4.69282e+06	25.6696	4.05674e+06	1.04135e+06	1.96133e+06	3.08787e+06	1.52014e+06	1.88816e+06	1.65698e+06	30.7006	2.0229e+06	621041	3.6049e+06	3.22444e+06	3.42631e+06	4.28613e+06	3.40337e+06	11.4887	3.58903e+06	412332
21.89	822.756	TAG 48:1	5.22638e+06	8.51274e+06	1.29392e+07	1.37263e+07	1.71734e+07	40.6141	1.15156e+07	4.67697e+06	9087785	5.38846e+06	6.99998e+06	7.86296e+06	1.11717e+07	26.9206	8.10217e+06	2.18115e+06	2.48927e+06	4.27462e+06	2.34557e+06	2.29986e+06	2.59998e+06	29.6881	2.80186e+06	831820	6454920	3.8096e+06	3.46781e+06	5.19746e+06	5.23548e+06	24.9934	4.83306e+06	1.20795e+06
21.58	820.74	TAG 48:2	4.89668e+06	8.10636e+06	1.18654e+07	1.1951e+07	1.15846e+07	32.2203	9.68081e+06	3.11919e+06	7862135	4.67319e+06	6.64158e+06	6.79931e+06	1.08711e+07	30.8158	7.36947e+06	2.27096e+06	2.09908e+06	3.18999e+06	2.12268e+06	2.03387e+06	1.90407e+06	22.9649	2.26994e+06	521288	5603960	3.8941e+06	3.44965e+06	4.84486e+06	4.77015e+06	18.8044	4.51254e+06	848558
21.266	818.726	TAG 48:3	6.8006e+06	7.47604e+06	1.05802e+07	1.01308e+07	1.46156e+07	31.1637	9.92065e+06	3.09164e+06	6556235	6.07188e+06	6.51872e+06	8.39081e+06	9.2493e+06	18.7904	7.35739e+06	1.38248e+06	4.36949e+06	4.80625e+06	3.94974e+06	4.45864e+06	4.99857e+06	9.01084	4.51654e+06	406978	1.04856e+07	9.14998e+06	8.41365e+06	1.05478e+07	1.09273e+07	10.8143	9.90484e+06	1.07114e+06
20.793	816.713	TAG 48:4	813410	851090	1.17095e+06	722676	2.32143e+06	56.3224	1.17591e+06	662301	467520	798118	818659	1.29077e+06	1.24966e+06	37.2912	924946	344924	431285	360246	461327	298459	435028	16.8013	397269	66746.4	1.26475e+06	1.02555e+06	489204	748536	1.1564e+06	33.7294	936890	316007
20.107	814.693	TAG 48:5	469051	42283.3	107177	77586.2	961937	118.227	331607	392049	602930	669394	656341	956680	889479	20.8326	754965	157279	144872	75676.9	55607.1	158589	175725	43.5366	122094	53155.5	53268.6	89250	545876	724725	866789	81.0054	455982	369370
19.097	812.679	TAG 48:6	353833	387987	240719	82703.4	1.11809e+06	91.4066	436667	399143	110300	371131	364154	1.44299e+06	1.29833e+06	84.7114	717381	607704	64598.8	339162	243083	334649	320253	44.6021	260349	116121	131663	596837	620065	668957	171456	60.0661	437795	262967
22.582	852.784	TAG 50:0	2.77352e+06	2.48581e+06	3.80149e+06	3.8295e+06	4.88048e+06	26.8654	3.55416e+06	954840	6285605	4.0542e+06	6.90111e+06	3.76751e+06	3.02238e+06	35.1313	4.80616e+06	1.68847e+06	1238.37	2292.31	4077.38	1.80611e+06	2387.64	222.069	363221	806599	5888320	3.13476e+06	2.65355e+06	4.46459e+06	3.02405e+06	34.8955	3.83305e+06	1.33756e+06
22.152	850.788	TAG 50:1	1.88719e+07	1.65392e+07	2.6094e+07	2.67626e+07	8.35919e+07	81.0881	3.43719e+07	2.78715e+07	42917995	4.83037e+07	4.33109e+07	7.03359e+07	7.65833e+07	28.3706	5.62904e+07	1.59699e+07	9.67167e+06	1.03499e+07	1.59153e+07	1.17312e+07	1.37774e+07	20.8601	1.22891e+07	2.56352e+06	3.65553e+07	2.00088e+07	1.79172e+07	2.87807e+07	3.5356e+07	30.8741	2.77236e+07	8.55941e+06
21.911	848.773	TAG 50:2	4.84514e+07	4.3767e+07	7.42738e+07	6.43932e+07	8.88882e+07	29.0032	6.39547e+07	1.85489e+07	87046750	8.49326e+07	7.87072e+07	1.05966e+08	1.20769e+08	18.239	9.54843e+07	1.74154e+07	2.71911e+07	3.12474e+07	3.7982e+07	3.20836e+07	3.18049e+07	12.0295	3.20618e+07	3.85688e+06	6.61703e+07	5.76632e+07	5.74227e+07	7.18423e+07	6.83659e+07	10.0878	6.42929e+07	6.48576e+06
21.289	844.742	TAG 50:4	1.36346e+07	1.27741e+07	1.95212e+07	1.68541e+07	3.12827e+07	39.6982	1.88133e+07	7.46855e+06	18754170	1.87227e+07	1.88187e+07	2.45809e+07	2.61262e+07	17.0552	2.14005e+07	3.64989e+06	9.14929e+06	10068300	8.91176e+06	9.65297e+06	1.00409e+07	5.45031	9.56464e+06	521303	2.2737e+07	1.89196e+07	1.83941e+07	2.34372e+07	2.02641e+07	10.8582	2.07504e+07	2.25312e+06
20.883	842.725	TAG 50:5	9.44736e+06	8.23472e+06	1.28955e+07	1.02937e+07	1.16062e+07	17.3372	1.04955e+07	1.81962e+06	10465530	9.28324e+06	9.38396e+06	1.25207e+07	1.04276e+07	12.4995	1.04162e+07	1.30198e+06	4.98035e+06	6568200	4.93052e+06	5.50795e+06	5.27115e+06	12.2231	5.45163e+06	666359	1.19027e+07	1.3263e+07	1.25102e+07	1.48399e+07	1.32776e+07	8.36787	1.31587e+07	1.1011e+06
20.378	840.713	TAG 50:6	1.91725e+07	1.79261e+07	2.44823e+07	2.1506e+07	2.12913e+07	12.0185	2.08756e+07	2.50894e+06	18668710	1.83775e+07	1.75299e+07	2.08948e+07	1.85026e+07	6.66948	1.87947e+07	1.25351e+06	1.34434e+07	14809200	1.08631e+07	1.40859e+07	1.44232e+07	11.61	1.3525e+07	1.57025e+06	2.73905e+07	2.99898e+07	2.94381e+07	3.3825e+07	3.14129e+07	7.8689	3.04113e+07	2.39303e+06
19.492	838.693	TAG 50:7	72081.2	42394.8	51145.8	62951.7	65075.5	20.1593	58729.8	11839.5	40780	70579.2	47716.3	81803.7	81817.1	29.81	64539.3	19239.1	62779.1	19407.7	38494	36405.4	65286.5	43.5041	44474.5	19348.2	110514	85523.3	123371	160036	144461	23.2853	124781	29055.6
18.417	836.678	TAG 50:8	5623.93	17708.2	4822.92	3772.41	3823.9	83.2372	7150.26	5951.68	23220	6380.09	4067.31	37876.7	7587.55	91.3614	15826.3	14459.2	3744.19	3323.08	3660.71	2340.54	6764.04	41.859	3966.51	1660.34	8988.57	10436	5129.03	3601.45	4587.72	45.5638	6548.56	2983.77
22.376	878.818	TAG 52:1	3.39471e+06	3.36886e+06	8.61026e+06	5.05346e+06	6.83759e+06	41.6424	5.45297e+06	2.27075e+06	7279460	8.90237e+06	1.10417e+07	8.08453e+06	1.10528e+07	18.5395	9.27217e+06	1.71901e+06	1.38442e+06	1.96502e+06	6.91861e+06	1.56619e+06	3.95398e+06	74.0653	3.15765e+06	2.33872e+06	3592000	3.36471e+06	3.40176e+06	3.58351e+06	5.02983e+06	18.4038	3.79436e+06	698308
22.183	876.804	TAG 52:2	2.301e+07	2.35059e+07	4.79614e+07	2.59265e+07	5.07099e+07	40.5411	3.42227e+07	1.38743e+07	37970585	4.49582e+07	8.09244e+07	5.7999e+07	9.18894e+07	36.7975	6.27483e+07	2.30898e+07	8.30612e+06	1.00809e+07	3.6279e+07	9.20988e+06	1.98702e+07	70.8789	1.67492e+07	1.18717e+07	2.75462e+07	2.1774e+07	2.06388e+07	2.31026e+07	2.68765e+07	12.8334	2.39876e+07	3.07844e+06
21.939	874.79	TAG 52:3	4.86952e+07	4.17814e+07	8.11881e+07	5.39825e+07	6.74429e+07	26.848	5.8618e+07	1.57378e+07	80067400	8.76452e+07	9.79435e+07	1.01414e+08	1.23197e+08	16.7215	9.80534e+07	1.6396e+07	2.19566e+07	2.49164e+07	52871500	2.51612e+07	3.32815e+07	39.8069	3.16374e+07	1.25939e+07	5.42027e+07	5.22395e+07	5.23276e+07	6.03753e+07	5.91648e+07	6.92582	5.5662e+07	3.85505e+06
21.652	872.776	TAG 52:4	1.28044e+08	1.16848e+08	1.92634e+08	1.48658e+08	1.79062e+08	21.1688	1.53049e+08	3.23987e+07	202018200	2.05841e+08	2.00744e+08	2.2195e+08	2.30507e+08	6.25849	2.12212e+08	1.32813e+07	7.26644e+07	8.28864e+07	1.02539e+08	7.81779e+07	8.36328e+07	13.4122	8.39802e+07	1.12636e+07	1.64966e+08	1.64731e+08	1.58601e+08	2.00727e+08	1.65754e+08	9.87776	1.70956e+08	1.68866e+07
21.367	870.764	TAG 52:5	2.07189e+08	1.93011e+08	3.00578e+08	2.44133e+08	2.33434e+08	17.6499	2.35669e+08	4.15952e+07	292218880	2.75049e+08	2.63448e+08	3.01865e+08	2.7934e+08	5.3056	2.82384e+08	1.49822e+07	1.37063e+08	1.56656e+08	1.41739e+08	1.45475e+08	1.40887e+08	5.19082	1.44364e+08	7.49368e+06	2.71708e+08	2.95577e+08	2.81505e+08	3.45708e+08	2.74025e+08	10.3942	2.93705e+08	3.05281e+07
20.999	868.746	TAG 52:6	2.03078e+08	1.80872e+08	5.87542e+08	3.23532e+08	2.95979e+08	50.9605	3.18201e+08	1.62157e+08	387146800	3.82005e+08	362517000	4.02009e+08	3.63421e+08	4.4069	3.7942e+08	1.67206e+07	1.91007e+08	3.41309e+08	221956500	1.95268e+08	1.78108e+08	29.5569	2.2553e+08	6.66595e+07	282391040	2.76118e+08	2.45961e+08	3.5175e+08	2.45416e+08	15.4703	2.80327e+08	4.33676e+07
20.41	866.726	TAG 52:7	1.74359e+07	1.57791e+07	2.21688e+07	1.92657e+07	2.11419e+07	13.6599	1.91583e+07	2.61701e+06	30582290	2.96516e+07	2.89983e+07	3.37261e+07	3.2907e+07	6.59728	3.1173e+07	2.05657e+06	1.1519e+07	1.37108e+07	1.0097e+07	1.22562e+07	1.22588e+07	10.9796	1.19684e+07	1.31407e+06	2.41292e+07	2.51172e+07	2.55042e+07	3.14307e+07	2.65137e+07	10.7947	2.6539e+07	2.86481e+06
19.641	864.71	TAG 52:8	8.15516e+06	7.43602e+06	8.46304e+06	7.41221e+06	7.01393e+06	7.72147	7.69607e+06	594250	9437780	8.56296e+06	8.38155e+06	1.04496e+07	9.67566e+06	9.10412	9.30151e+06	846820	4.41277e+06	5463900	2.63228e+06	4.94859e+06	4.78307e+06	24.3511	4.44812e+06	1.08317e+06	9.30705e+06	1.16423e+07	1.05982e+07	1.3175e+07	1.18078e+07	12.7829	1.13061e+07	1.44525e+06
18.468	862.694	TAG 52:9	1.39291e+07	1.2709e+07	1.20215e+07	1.16646e+07	1.06576e+07	9.99693	1.21964e+07	1.21926e+06	13422405	1.27418e+07	1.18713e+07	1.36676e+07	1.32576e+07	5.48447	1.29921e+07	712551	8.97084e+06	8.40247e+06	7.89434e+06	9.87632e+06	9.68884e+06	9.35955	8.96656e+06	839230	1.38375e+07	1.69234e+07	1.57681e+07	2.09711e+07	2.16376e+07	18.893	1.78275e+07	3.36816e+06
22.616	906.849	TAG 54:1	206385	422107	2.50879e+06	1.12148e+06	792390	89.8766	1.01023e+06	907961	1587860	3.36075e+06	1.56083e+06	1.03149e+06	2.05476e+06	46.0392	1.91914e+06	883556	825087	1.34336e+06	6.79066e+06	860005	3165500	97.4892	2.59692e+06	2.53172e+06	319057	438116	474839	404051	206136	29.177	368440	107500
22.414	904.836	TAG 54:2	1.21911e+07	1.03506e+07	43900750	1.4601e+07	2.03768e+07	67.6964	2.0284e+07	1.37316e+07	13369920	2.93476e+07	1.27639e+07	1.34712e+07	1.91558e+07	40.0019	1.76217e+07	7.049e+06	3.38353e+06	5.98096e+06	4.84134e+07	3.71504e+06	1.94375e+07	118.547	1.61861e+07	1.91882e+07	7.63173e+06	1.1578e+07	1.23815e+07	6.91553e+06	8.87779e+06	25.3993	9.47692e+06	2.40707e+06
22.224	902.823	TAG 54:3	3.82842e+07	3.23407e+07	1.12055e+08	4.3307e+07	5.40014e+07	57.7342	5.59976e+07	3.23298e+07	33579450	6.73282e+07	3.34991e+07	3.60416e+07	4.51236e+07	33.2846	4.31144e+07	1.43504e+07	9.27458e+06	1.44152e+07	9.16399e+07	1.02123e+07	3.97894e+07	105.981	3.30663e+07	3.50438e+07	2.61733e+07	3.40027e+07	3.75078e+07	2.76309e+07	2.86631e+07	15.511	3.07955e+07	4.7767e+06
21.993	900.807	TAG 54:4	4.07375e+07	3.50644e+07	9.51035e+07	4.13022e+07	5.23878e+07	46.113	5.29191e+07	2.44026e+07	46569730	6.96619e+07	4.40495e+07	4.86085e+07	5.17763e+07	19.564	5.21332e+07	1.01993e+07	1.22376e+07	1.66484e+07	7.10248e+07	1.35673e+07	3.24815e+07	84.7747	2.91919e+07	2.47474e+07	29746800	36577250	3.81555e+07	3.45896e+07	3.22737e+07	9.78412	3.42685e+07	3.35287e+06
21.7	898.793	TAG 54:5	6.50533e+07	5.85216e+07	1.07452e+08	6.50351e+07	7.04255e+07	26.6766	7.32974e+07	1.95532e+07	113447280	1.21355e+08	1.09116e+08	1.09848e+08	1.04998e+08	5.50304	1.11753e+08	6.14981e+06	2.87637e+07	37151800	5.96352e+07	3.18012e+07	3.84252e+07	30.913	3.91554e+07	1.21041e+07	6.31712e+07	7.00968e+07	6.83878e+07	8.46474e+07	5.99737e+07	13.7276	6.92554e+07	9.50714e+06
21.395	896.779	TAG 54:6	1.52676e+08	1.39833e+08	200882375	1.61645e+08	1.6158e+08	13.968	1.63323e+08	2.28129e+07	209333880	2.03314e+08	2.0045e+08	2.11033e+08	2.08041e+08	2.13474	2.06434e+08	4.40683e+06	8.80451e+07	1.08397e+08	1.00774e+08	9.44844e+07	9.05003e+07	8.54025	9.64402e+07	8.23624e+06	1.76059e+08	1.95687e+08	1.95504e+08	2.3173e+08	1.82973e+08	10.9314	1.96391e+08	2.14683e+07
21.012	894.767	TAG 54:7	1.35536e+08	1.29121e+08	307623375	1.74935e+08	1.72827e+08	39.2362	1.84008e+08	7.21979e+07	369727040	3.641e+08	3.7152e+08	3.82055e+08	3.47729e+08	3.43097	3.67026e+08	1.25926e+07	1.05932e+08	1.94771e+08	120154750	1.16097e+08	8.80586e+07	32.7384	1.25003e+08	4.09238e+07	1.67876e+08	1.78522e+08	1.53158e+08	2.15789e+08	1.51203e+08	15.1455	1.7331e+08	2.62487e+07
20.532	892.749	TAG 54:8	2.99083e+08	2.96746e+08	3.75623e+08	3.25845e+08	3.10497e+08	10.0585	3.21559e+08	3.2344e+07	407914120	3.88174e+08	3.9492e+08	4.19891e+08	3.96336e+08	3.11844	4.01447e+08	1.25189e+07	2.04659e+08	2.4323e+08	1.83382e+08	2.22831e+08	1.98649e+08	10.9682	2.1055e+08	2.30936e+07	3.78946e+08	4.2945e+08	4.10493e+08	4.89958e+08	3.85306e+08	10.6484	4.18831e+08	4.45986e+07
19.825	890.73	TAG 54:9	2.48268e+08	2.42751e+08	2.95923e+08	2.60207e+08	2.34463e+08	9.37572	2.56322e+08	2.40321e+07	466584040	4.47041e+08	4.3016e+08	4.66632e+08	4.58137e+08	3.39918	4.53711e+08	1.54224e+07	1.76815e+08	1.92307e+08	1.58342e+08	1.91092e+08	1.76429e+08	7.70783	1.78997e+08	1.37968e+07	3.35338e+08	3.74705e+08	3.6406e+08	4.37399e+08	3.63627e+08	10.0797	3.75026e+08	3.78015e+07
23.118	936.888	TAG 56:0	421688	475974	1.24983e+06	928021	741465	44.5946	763396	340433	402230	524747	290572	275050	655412	37.535	429602	161251	82994.2	145492	395143	46281.1	156146	82.4631	165211	136238	365989	168291	375398	336428	232114	30.8282	295644	91141.7
22.835	934.877	TAG 56:1	328735	292021	1.17286e+06	1.94401e+06	645994	79.0691	876726	693219	1733735	3.04282e+06	1.34321e+06	1.07622e+06	2.33386e+06	41.5646	1.90597e+06	792208	395227	718215	3.78971e+06	490914	1.68938e+06	100.41	1.41669e+06	1.42249e+06	344543	522006	347237	222449	412496	29.5803	369746	109372
22.445	930.855	TAG 56:3	2.03417e+07	1.57528e+07	7.06026e+07	2.14562e+07	3.19922e+07	69.8348	3.20291e+07	2.23675e+07	14571060	4.52012e+07	1.2461e+07	1.18774e+07	2.46956e+07	64.7405	2.17613e+07	1.40883e+07	4.9707e+06	8.67015e+06	9.07528e+07	5.70495e+06	3.37694e+07	127.331	2.87736e+07	3.66376e+07	9.9037e+06	1.63074e+07	1.74399e+07	7.57701e+06	1.05647e+07	34.6902	1.23585e+07	4.28721e+06
22.254	928.838	TAG 56:4	3.29375e+07	2.77346e+07	1.08267e+08	3.51384e+07	4.98039e+07	65.3168	5.07762e+07	3.31654e+07	22979930	6.09854e+07	2.09948e+07	1.99725e+07	3.42946e+07	54.2176	3.18455e+07	1.72658e+07	6.86272e+06	1.15353e+07	9.97262e+07	7.80106e+06	4.04645e+07	119.13	3.3278e+07	3.9644e+07	17055440	2.67417e+07	2.97084e+07	1.51833e+07	1.90713e+07	29.3816	2.1552e+07	6.33233e+06
22.022	926.825	TAG 56:5	5.03539e+07	4.20359e+07	1.48959e+08	5.00632e+07	6.89367e+07	61.1924	7.20697e+07	4.41012e+07	32340690	7.29089e+07	2.98676e+07	2.88928e+07	4.05744e+07	45.128	4.09169e+07	1.8465e+07	9.82602e+06	1.59147e+07	1.12443e+08	1.05752e+07	4.58259e+07	112.244	3.89169e+07	4.36818e+07	2.54936e+07	3.65015e+07	3.94676e+07	2.59685e+07	2.62758e+07	21.7964	3.07414e+07	6.70051e+06
21.784	924.812	TAG 56:6	4.09761e+07	3.3853e+07	8.22882e+07	3.68373e+07	4.57044e+07	41.1351	4.79318e+07	1.97168e+07	30253390	5.6503e+07	3.05468e+07	2.79583e+07	3.17841e+07	33.5297	3.54091e+07	1.18726e+07	1.1569e+07	1.41274e+07	6.78562e+07	1.3033e+07	3.38371e+07	85.5487	2.80845e+07	2.4026e+07	2.41249e+07	2.9859e+07	3.10437e+07	2.86887e+07	2.43849e+07	11.5288	2.76202e+07	3.18428e+06
21.472	922.797	TAG 56:7	2.43266e+07	2.06077e+07	4.96351e+07	2.17542e+07	2.56797e+07	42.392	2.84007e+07	1.20396e+07	21577740	2.84517e+07	2.10622e+07	2.02005e+07	2.11131e+07	15.0106	2.24811e+07	3.37454e+06	7.40158e+06	9.54799e+06	2.47167e+07	7.94117e+06	1.35083e+07	56.8064	1.26231e+07	7.17075e+06	1.66432e+07	1.93769e+07	1.99844e+07	2.04261e+07	1.66092e+07	9.92628	1.8608e+07	1.84708e+06
21.156	920.779	TAG 56:8	1.25077e+06	1.6789e+06	8.20661e+06	3.64841e+06	3.54797e+06	75.205	3.66653e+06	2.75741e+06	5795570	9.06018e+06	9.44473e+06	9.48679e+06	4.22349e+06	32.054	7.60215e+06	2.43679e+06	1.76526e+06	4.73975e+06	1.30911e+06	1.10689e+06	2.23558e+06	65.8066	2.23132e+06	1.46836e+06	2.73665e+06	2.0623e+06	2.55009e+06	3.73291e+06	1.45153e+06	33.7871	2.50669e+06	846940
20.636	918.762	TAG 56:9	3.66126e+06	3.53821e+06	4.87926e+06	3.80532e+06	3.68025e+06	14.017	3.91286e+06	548467	5078770	4.42864e+06	4.6827e+06	4.92795e+06	4.46144e+06	6.04444	4.7159e+06	285050	2.14817e+06	2.61965e+06	1.85709e+06	2.20464e+06	2.15021e+06	12.4462	2.19595e+06	273314	4.58769e+06	5.16185e+06	5.03969e+06	5.95937e+06	4.97751e+06	9.78177	5.14522e+06	503294
23.083	962.904	TAG 58:1	466308	635597	2.01698e+06	1.00249e+06	974780	59.0854	1.01923e+06	602216	901685	1.41319e+06	636812	498776	1.09208e+06	40.072	908510	364058	194622	387485	1.63615e+06	219065	677472	96.0327	622960	598245	395629	481012	702038	483464	374044	26.641	487237	129805
22.869	960.899	TAG 58:2	714419	322528	4.03035e+06	3.51957e+06	1.89702e+06	78.5903	2.09678e+06	1.64786e+06	3612290	9.27686e+06	3.23084e+06	2.86896e+06	5.98601e+06	53.7759	4.99499e+06	2.6861e+06	773703	1.47314e+06	1.23533e+07	945811	5.14392e+06	119.075	4.13797e+06	4.92729e+06	470674	2.70743e+06	1.23384e+06	358732	887162	83.6933	1.13157e+06	947047
22.459	956.878	TAG 58:4	1.85264e+07	1.57883e+07	5.91281e+07	2.13283e+07	2.85253e+07	61.6932	2.86593e+07	1.76808e+07	24253660	4.43849e+07	2.16201e+07	2.06863e+07	3.03497e+07	34.5762	2.82589e+07	9.77088e+06	5.57238e+06	8.81022e+06	7.09485e+07	6.67867e+06	2.87817e+07	115.184	2.41583e+07	2.78264e+07	1.39445e+07	1.7941e+07	2.02384e+07	1.29423e+07	1.44686e+07	19.2762	1.5907e+07	3.06625e+06
22.279	954.853	TAG 58:5	1.74755e+07	1.68314e+07	6.01757e+07	2.06219e+07	2.54407e+07	64.9125	2.8109e+07	1.82463e+07	15238585	3.00855e+07	1.22177e+07	1.18779e+07	1.82673e+07	42.6328	1.75374e+07	7.47669e+06	3.64293e+06	7.28912e+06	4.83709e+07	4.08523e+06	2.01961e+07	113.242	1.67168e+07	1.89305e+07	1.20885e+07	1.62293e+07	1.82268e+07	1.17552e+07	1.19149e+07	21.3237	1.40429e+07	2.99448e+06
22.084	952.836	TAG 58:6	1.04269e+07	6.92856e+06	1.75764e+07	8.69629e+06	1.31439e+07	36.6926	1.13544e+07	4.16623e+06	11790395	1.46942e+07	8.51854e+06	8.29637e+06	1.0609e+07	24.3869	1.07817e+07	2.62933e+06	2.34936e+06	2.16016e+06	2.06917e+07	3.1221e+06	1.08167e+07	102.733	7.82799e+06	8.04195e+06	4.77331e+06	6.08937e+06	6.34429e+06	4.8396e+06	1.19892e+07	43.8203	6.80716e+06	2.98292e+06
21.805	950.818	TAG 58:7	3.43716e+06	2.94903e+06	7.71065e+06	3.44339e+06	4.03328e+06	44.8902	4.3147e+06	1.93688e+06	2862885	4.34016e+06	2.74527e+06	2.66353e+06	2.91218e+06	22.4635	3.1048e+06	697447	1.14944e+06	1.49078e+06	5.25386e+06	1.16412e+06	2.41352e+06	75.5137	2.29434e+06	1.73254e+06	2.51249e+06	2.94002e+06	3.05838e+06	2.87634e+06	2.49434e+06	9.27924	2.77631e+06	257621
21.521	948.802	TAG 58:8	452308	439318	952125	509559	506673	37.5564	571996	214821	561745	613389	537428	564374	491008	8.04631	553589	44543.5	169099	242892	337946	183962	231618	28.4575	233104	66335.4	424971	464453	463914	518159	421303	8.53822	458560	39152.9
21.099	946.793	TAG 58:9	117376	12227.5	287802	217745	176736	64.2768	162377	104371	357630	336068	348409	304078	272700	10.8107	323777	35002.5	23087.2	82853.8	65809.5	72810.8	41741.6	42.5865	57260.6	24385.3	37360	76755.8	49096.8	69550.7	60543.9	26.8829	58661.4	15769.9
23.27	990.935	TAG 60:1	203415	236352	808812	450366	354365	59.224	410662	243210	291170	554959	224197	61123.3	143747	73.9281	255039	188546	35255.8	131554	546560	52005.4	279989	101.412	209073	212025	120366	176570	274215	187275	187509	29.11	189187	55072.2
23.155	988.929	TAG 60:2	563645	671936	3.24633e+06	1.09399e+06	1.36294e+06	78.3811	1.38777e+06	1.08775e+06	665055	2.12557e+06	28173.1	395461	1.54633e+06	90.5936	952117	862557	229907	478654	3.02636e+06	289546	1.28197e+06	110.854	1.06129e+06	1.17648e+06	468383	710773	926312	184630	483860	50.3304	554792	279229
22.877	986.914	TAG 60:3	249077	159811	2.54379e+06	2.27713e+06	1.1858e+06	86.4155	1.28312e+06	1.10882e+06	2016100	5.40392e+06	1.80735e+06	1.62167e+06	3.21162e+06	56.0495	2.81213e+06	1.57619e+06	461570	891262	8.56082e+06	604919	3.3508e+06	124.122	2.77387e+06	3.443e+06	381000	1.01219e+06	535280	223022	540395	54.8439	538378	295267
22.703	984.898	TAG 60:4	565611	879549	4.98434e+06	1.93481e+06	1.70746e+06	87.0818	2.01436e+06	1.75414e+06	3272850	7.48953e+06	3.29463e+06	2.79664e+06	4.96439e+06	44.26	4.36361e+06	1.93133e+06	881285	1.50549e+06	12975375	1.14988e+06	5.11562e+06	118.641	4.32553e+06	5.13187e+06	806114	1.04924e+06	1.20768e+06	1.07273e+06	587276	26.1164	944610	246698
22.486	982.881	TAG 60:5	4.96544e+06	4.03395e+06	1.18394e+07	6.31161e+06	6.16581e+06	45.6194	6.66325e+06	3.03973e+06	11182380	1.22032e+07	9.63112e+06	9.02383e+06	9.98463e+06	12.2712	1.0405e+07	1.27682e+06	1.83643e+06	3.01282e+06	9.94378e+06	2.20045e+06	4.80357e+06	76.2716	4.35941e+06	3.32499e+06	5.16211e+06	5.43358e+06	5.88715e+06	5.53133e+06	5.11946e+06	5.73479	5.42673e+06	311211
22.318	980.866	TAG 60:6	7.2201e+06	5.00093e+06	8.33004e+06	8.56379e+06	7.59754e+06	19.2965	7.34248e+06	1.41684e+06	15585260	1.55273e+07	1.48226e+07	1.50463e+07	1.52358e+07	2.10914	1.52435e+07	321506	2.74099e+06	3.25801e+06	5.19026e+06	3.27414e+06	3.5182e+06	25.9976	3.59632e+06	934957	9.67786e+06	1.07906e+07	1.12729e+07	1.10121e+07	1.02537e+07	6.01997	1.06014e+07	638203
22.094	978.85	TAG 60:7	1.28999e+07	1.16985e+07	1.85938e+07	1.57156e+07	1.26424e+07	19.7393	1.431e+07	2.8247e+06	20143470	1.80778e+07	1.80528e+07	1.77385e+07	1.75143e+07	5.75638	1.83054e+07	1.05373e+06	6.46792e+06	7.17835e+06	5.89544e+06	6.88383e+06	6.7036e+06	7.30192	6.62583e+06	483813	1.97811e+07	1.97451e+07	2.25164e+07	2.44754e+07	2.08926e+07	9.39329	2.14821e+07	2.01788e+06
20.523	976.833	TAG 60:8	2.98939e+06	3.03112e+06	4.76889e+06	3.78871e+06	3.72997e+06	19.7707	3.66162e+06	723928	3375095	3.23991e+06	3.22238e+06	3.46264e+06	2.65811e+06	9.84629	3.19163e+06	314257	2.48187e+06	2.99723e+06	2.44609e+06	2.61923e+06	2.38425e+06	9.49938	2.58574e+06	245629	4.14757e+06	4.56265e+06	4.11255e+06	5.33251e+06	3.64045e+06	14.5583	4.35915e+06	634617
19.768	974.817	TAG 60:9	2.56887e+06	2.47777e+06	3.69576e+06	3.1855e+06	2.91049e+06	16.6779	2.96768e+06	494945	4570345	4.3934e+06	4.13764e+06	4.3843e+06	3.86088e+06	6.45084	4.26931e+06	275407	2.48069e+06	2.86848e+06	2.51604e+06	2.61056e+06	2.57649e+06	5.8563	2.61045e+06	152876	3.63914e+06	3.98276e+06	3.72265e+06	4.81595e+06	3.52402e+06	13.1977	3.9369e+06	519582
24.224	1020.99	TAG 62:0	19183.8	15515	24125	26869	60213.8	61.3169	29181.3	17893.1	31995	11352.9	33341.3	13077.6	6105.06	65.6704	19174.4	12591.9	1552.33	1476.92	2416.67	2637.84	1410.11	30.6096	1898.77	581.206	17611.4	14657	24951.6	21043.5	10500	31.4713	17752.7	5587.01
23.376	1016.96	TAG 62:2	195440	271120	1.11515e+06	277331	506126	79.7696	473033	377336	195665	584828	116486	116557	449872	72.7873	292681	213035	60075.6	180946	819101	39064.9	384697	108.718	296777	322650	122623	207767	289876	127993	160202	38.1498	181692	69315.2
23.15	1014.94	TAG 62:3	327637	400288	1.92128e+06	106538	918302	98.93	734809	726946	402170	1.3753e+06	35990.4	12799.1	804895	109.078	526231	574001	137686	311715	2.05892e+06	185232	839719	114.045	706655	805903	243731	452558	591382	36782.6	324566	63.7444	329804	210231
22.826	1012.93	TAG 62:4	51777.8	16515	69427.1	114400	27075.5	69.3842	55839.1	38743.5	375605	1.81243e+06	241231	134963	1.08909e+06	97.2385	730665	710487	50430.2	246531	2633625	58205.4	680573	148.849	733873	1.09236e+06	98925.7	386099	18220.4	116486	803715	112.934	284689	321511
22.731	1010.91	TAG 62:5	158521	232541	900312	451917	382811	68.2078	425221	290033	962610	1.48822e+06	867577	792653	1.02193e+06	26.5531	1.0266e+06	272594	200779	336023	1.67477e+06	260362	778584	94.7874	650104	616217	238531	300523	318328	320036	179654	22.4972	271414	61060.7
22.558	1008.9	TAG 62:6	327038	53223.2	61375	73951.7	424333	93.0514	187984	174922	114960	817738	95735.6	763511	736202	72.5126	505629	366645	164959	9061.54	741167	256914	390236	88.6225	312467	276917	27108.6	63848.8	42758.1	24565.2	13276.3	57.059	34311.4	19577.7
22.318	1006.87	TAG 62:7	660709	344940	293302	282345	266063	44.7827	369472	165460	1355780	1.1062e+06	1.16128e+06	1.07962e+06	1.18065e+06	9.18421	1.17671e+06	108071	558907	48830.8	95482.1	605800	82275.3	100.127	278259	278613	1070720	1.33008e+06	1.37073e+06	1.4623e+06	1.27082e+06	11.2491	1.30093e+06	146342
24.607	1049.02	TAG 64:0	12384.6	5622.32	27958.3	25393.1	15779.9	53.0461	17427.6	9244.69	24290	10407.2	7451.92	9246.58	14408.6	51.0996	13160.9	6725.15	854.651	6361.54	898.81	918.919	797.753	124.975	1966.33	2457.43	5868.57	2656.98	17494.6	7173.91	10021.9	64.92	8643.2	5611.17
23.586	1044.99	TAG 64:2	47944.4	73914.2	156990	39158.6	62968.6	61.8291	76195.1	47110.8	44580	57389.1	32139.4	3684.93	74708.2	63.1063	42500.3	26820.4	22418.6	50284.6	101452	27227	34303.4	68.1861	47137.2	32141	12691.4	19180.2	20301.1	45087	29127.2	49.5535	25277.4	12525.8
23.107	1040.96	TAG 64:4	27940.2	97351.9	387521	88827.6	119264	97.2265	144181	140182	169805	389267	50668.3	35041.1	268339	81.8643	182624	149504	11354.7	61861.5	438571	41151.4	182421	119.29	147072	175443	32445.7	34162.8	114102	74050.7	20254.4	70.4498	55003.2	38749.6
22.847	1038.95	TAG 64:5	8059.83	3686.7	13291.7	23303.4	36849.1	77.8986	17038.1	13272.5	38300	156380	11855.8	39356.2	161677	87.8846	81513.8	71638.1	28279.1	23646.2	125286	20189.2	47910.1	89.5602	49062	43940.1	12914.3	22534.9	18828	4485.51	42745.6	70.3365	20301.6	14279.5
22.689	1036.93	TAG 64:6	37645.3	48111.6	87645.8	45400	33471.7	42.8161	50454.9	21602.8	217920	205647	187159	185064	183673	7.75538	195893	15192.2	4226.74	4138.46	65386.9	3697.3	16219.1	142.045	18733.7	26610.2	58554.3	67790.7	64688.2	69195.7	44693	16.3727	60984.4	9984.79
		TAG	2.05029e+09	1.90944e+09	3.7272e+09	2.42336e+09	2.61975e+09	28.2322	2.54601e+09	7.18793e+08	3209738460	3.42453e+09	3.11461e+09	3.34774e+09	3.39927e+09	4.01415	3.29918e+09	1.32434e+08	1.24563e+09	1.66923e+09	2.13872e+09	1.34355e+09	1.54076e+09	22.0257	1.58758e+09	3.49676e+08	2.42872e+09	2.60451e+09	2.50864e+09	2.98983e+09	2.45138e+09	8.85984	2.59661e+09	2.30056e+08

## Sheet: Leaves
Average Rt(min)	Average Mz	Metabolite name	LM1_1	LM1_3	LM1_4	LM1_5	LM1_6				LM2_1	LM2_2	LM2_3	LM2_4	LM2_6				LM3_1	LM3_2	LM3_4	LM3_5	LM3_6				LM4_2	LM4_3	LM4_4	LM4_5	LM4_6
			M1	M1	M1	M1	M1	CV (%)	Avg	stdev	M2	M2	M2	M2	M2	CV (%)	Avg	stdev	M3	M3	M3	M3	M3	CV (%)	Avg	stdev	M4	M4	M4	M4	M4	CV (%)	Avg	Stdev
14.998	654.605	Cer-AP t40:1+O	786114	739390	773631	719007	799452	4.37704	763519	33419.5	1.54615e+06	1.11083e+06	1.47972e+06	1.51635e+06	1.17019e+06	15.1706	1.36465e+06	207025	1.0286e+06	931791	1.07393e+06	1198980	1.15914e+06	9.84048	1.07849e+06	106128	905418	1.2467e+06	949754	615923	1.10884e+06	24.606	965325	237528
16.62	682.637	Cer-AP t42:1+O	3.46767e+06	3.12897e+06	3.93953e+06	3.35179e+06	3.08527e+06	10.1017	3.39465e+06	342916	4.00023e+06	4.34201e+06	3.9114e+06	3.8403e+06	4.22069e+06	5.21001	4.06293e+06	211679	3.9963e+06	3.64933e+06	4.94984e+06	3.84447e+06	4.09114e+06	12.1843	4.10622e+06	500314	5.27753e+06	3.81562e+06	4.00888e+06	4.74991e+06	5.25503e+06	14.8069	4.62139e+06	684284
14.975	680.621	Cer-AP t42:2+O	2.91311e+06	2.72901e+06	2.78982e+06	2.73535e+06	3.0185e+06	4.4218	2.83716e+06	125454	5.84674e+06	4.32688e+06	5.65602e+06	5.59867e+06	4.49201e+06	13.801	5.18407e+06	715452	4.1406e+06	3.511e+06	3.92427e+06	4.22705e+06	4.44033e+06	8.71724	4.04865e+06	352931	3358480	4.39343e+06	3.49611e+06	3.96125e+06	4.10559e+06	11.1269	3.86297e+06	429828
19.224	712.68	Cer-AP t44:0+O	11961.9	20563.6	17159.3	10316	5396.12	45.3252	13079.4	5928.25	3863.64	9329.97	6937.5	3547.77	16038.9	64.3256	7943.56	5109.74	5379.79	2708.63	7044.94	78065.7	6702.42	162.738	19980.3	32515.5	19265.5	11885.1	16927.5	12773.9	11550.5	23.7014	14480.5	3432.08
18.352	710.667	Cer-AP t44:1+O	743381	39653.2	783210	745090	475158	56.4323	557298	314496	390116	350128	757841	422971	31604.8	66.0852	390532	258084	56094.1	18658.3	338457	27177.1	442858	112.824	176649	199302	751451	1057750	627565	1.22734e+06	1.3113e+06	29.8237	995082	296771
		Cer	7.92224e+06	6.65759e+06	8.30335e+06	7.56156e+06	7.38378e+06	8.17202	7.5657e+06	618271	1.17871e+07	1.01392e+07	1.18119e+07	1.13818e+07	9.93053e+06	8.26065	1.10101e+07	909507	9.22697e+06	8.11349e+06	1.02935e+07	9.37575e+06	1.01402e+07	9.22559	9.42998e+06	869972	1.03121e+07	1.05254e+07	9.09924e+06	1.05672e+07	1.17923e+07	9.151	1.04593e+07	957127
11.748	556.502	DAG 30:1	25280.3	161358	117386	20954.9	165485	72.3882	98092.9	71007.7	79164.8	44858.6	102866	60012.7	99538.9	32.3655	77288.1	25014.7	81721.3	73118.7	73876.4	92720	57878.9	16.847	75863.1	12780.7	77745.5	111939	126127	78524.9	96449.5	21.4743	98157.2	21078.6
15.309	586.512	DAG 32:0	6844.29	1456.65	4850.85	2565.97	3711.91	53.6057	3885.93	2083.08	1025.57	2245.79	5265.62	12630.6	1514.97	106.146	4536.51	4815.32	63996.5	1643.88	9352.06	9265.71	4387.54	147.063	17729.1	26073	2370.91	1672.3	2894.93	915.709	2348.43	37.4425	2040.45	763.997
13.855	584.526	DAG 32:1	114215	39763	21989.8	50770.8	60867	60.5281	57521	34816.4	28417.6	10380.5	42600	30764.3	37547.9	41.0307	29942.1	12285.4	14257.8	10611.5	22310.9	8725.71	23778.5	42.7074	15936.9	6806.23	29723.6	33702.7	16391.3	27126.4	30878	24.2247	27564.4	6677.41
11.806	580.486	DAG 32:3	64145.3	174971	160997	282500	62709.1	61.1975	149064	91223.7	53951.7	100461	68915.6	72850.3	160470	46.1458	91329.8	42144.9	62390.2	51737.4	65273.4	49774.3	57917	11.5975	57418.5	6659.11	152811	231676	248953	102494	46435.5	54.6439	156474	85503.4
16.855	614.573	DAG 34:0	1.03922e+06	825578	1.08946e+06	991948	732870	16.0991	935817	150658	893281	944980	1017200	982277	878659	6.19602	943279	58445.7	501812	509209	592449	419283	467073	12.7854	497965	63666.6	354084	275041	238819	336609	277613	16.0628	296433	47615.5
15.319	612.558	DAG 34:1	1.36721e+06	1.20201e+06	1.20013e+06	1.2665e+06	1.31568e+06	5.71113	1.2703e+06	72548.8	1.25526e+06	1.02775e+06	1.34102e+06	1.39113e+06	1.15378e+06	11.8545	1.23379e+06	146260	1.25163e+06	1.1609e+06	1.1714e+06	1.25792e+06	1.11599e+06	5.15123	1.19157e+06	61380.4	1.02891e+06	1.39956e+06	1.17995e+06	1.39663e+06	1.26275e+06	12.4708	1.25356e+06	156329
14.094	610.544	DAG 34:2	2.20078e+07	1.98157e+07	2.11372e+07	2.20042e+07	2.16442e+07	4.28736	2.13218e+07	914141	2.03113e+07	2.15326e+07	2.25989e+07	2.19832e+07	2.29096e+07	4.66832	2.18671e+07	1.02083e+06	2.08595e+07	1.79044e+07	2.08396e+07	1.61376e+07	1.58818e+07	13.2771	1.83246e+07	2.43298e+06	2.04762e+07	2.07326e+07	1.91244e+07	1.82416e+07	1.82752e+07	6.1153	1.937e+07	1.18453e+06
12.746	608.525	DAG 34:3	89159.2	79933.5	88352.5	90798.6	85986.1	4.87727	86846	4235.72	135415	123414	153456	140490	134383	7.93751	137432	10908.7	138080	152406	129228	137760	134612	6.20588	138418	8590.03	95730.9	108331	96695.7	95735.6	91216	6.55811	97541.9	6396.9
11.8	606.5	DAG 34:4	969907	784673	863078	986774	903172	9.12658	901521	82278	815392	917290	883378	868379	930581	5.13524	883004	45344.4	875976	853820	901094	842111	861353	2.62289	866871	22737	783487	898541	896761	858670	833707	5.6196	854233	48004.5
9.69	602.475	DAG 34:6	2.77324e+06	2.91097e+06	2.15764e+06	2.78464e+06	3.03104e+06	12.3584	2.73151e+06	337570	2.34361e+06	2.50388e+06	2438075	2.80672e+06	2.89138e+06	9.20987	2.59673e+06	239156	1.98651e+06	1.73165e+06	1.90984e+06	2011740	2.04288e+06	6.43681	1.93652e+06	124650	2.49917e+06	2.7001e+06	2.82326e+06	2.99167e+06	3.12817e+06	8.68527	2.82847e+06	245661
17.027	640.589	DAG 36:1	10176.5	11601.2	18793.2	130347	119521	105.408	58087.8	61229.1	114125	4629.63	132012	19659.2	10074.9	109.973	56100.2	61694.9	146345	16147.5	30412	134317	14311.4	96.8874	68306.6	66180.5	150876	123470	136261	132372	10554	51.3555	110706	56853.8
15.57	638.577	DAG 36:2	1.28912e+06	1.20779e+06	1.1489e+06	1.24607e+06	1.25725e+06	4.37252	1.22983e+06	53774.4	1.10842e+06	867684	1.17291e+06	514898	952398	27.9995	923262	258508	1.28937e+06	1.13741e+06	1.17952e+06	1.23679e+06	1.04765e+06	7.88282	1.17815e+06	92871.3	1.20002e+06	1.37092e+06	1.22989e+06	1.38448e+06	1.26858e+06	6.43998	1.29078e+06	83125.9
14.164	636.56	DAG 36:3	2.61272e+06	2.38449e+06	2.60055e+06	2.51398e+06	2.72951e+06	4.99165	2.56825e+06	128198	2.80208e+06	2.8856e+06	3.30384e+06	2.93601e+06	3.27055e+06	7.60995	3.03962e+06	231313	2.97282e+06	2.78829e+06	2.57731e+06	2361260	2.3049e+06	10.8584	2.60092e+06	282418	2.43393e+06	2.72257e+06	2.41083e+06	2.46027e+06	2.36482e+06	5.68419	2.47848e+06	140882
13.098	634.543	DAG 36:4	2.85724e+06	2.04948e+06	2.0539e+06	3.14463e+06	3.30834e+06	22.3003	2.68271e+06	598252	5.80234e+06	4.1605e+06	6268100	6.36117e+06	4.5638e+06	18.5727	5.43118e+06	1.00872e+06	6.80513e+06	6.95606e+06	6.48684e+06	6.26023e+06	6.05066e+06	5.74581	6.51178e+06	374155	3932120	2.93003e+06	4.19753e+06	3.96977e+06	3.80995e+06	12.9755	3.76788e+06	488901
12.044	632.518	DAG 36:5	2.30912e+07	2.18553e+07	2.26346e+07	2.29486e+07	2.37625e+07	3.04356	2.28585e+07	695711	2.11168e+07	2.16628e+07	2.35685e+07	2.18183e+07	2.47411e+07	6.71961	2.25815e+07	1.51739e+06	2.08838e+07	2.01753e+07	1.97146e+07	2.06503e+07	1.91863e+07	3.42835	2.01221e+07	689855	1.89044e+07	2.07024e+07	2.10818e+07	1.86467e+07	1.84275e+07	6.35054	1.95526e+07	1.24169e+06
10.943	630.511	DAG 36:6	6.63929e+06	6.08303e+06	6.67294e+06	7.03193e+06	6.62568e+06	5.13428	6.61057e+06	339405	5.92892e+06	6.19358e+06	6.43186e+06	6.42226e+06	6.25976e+06	3.29099	6.24728e+06	205597	7.13809e+06	6.95522e+06	7.25863e+06	6.57027e+06	7.05969e+06	3.75537	6.99638e+06	262740	6.54753e+06	6.75908e+06	5.07557e+06	6.67115e+06	6.19852e+06	11.0469	6.25037e+06	690472
15.777	664.591	DAG 38:3	1688.58	3534.68	5501.69	1527.78	2044.32	58.6401	2859.41	1676.76	1752.84	2444.44	3434.38	3678.34	1497.01	38.1028	2561.4	975.965	5094.08	1848.92	3089.89	2011.43	4079.58	42.7677	3224.78	1379.16	5996.36	5611.49	9579.71	2739.46	5477.35	41.4766	5880.88	2439.19
14.623	662.575	DAG 38:4	51231.8	75502.9	81478	62718.8	79983.4	18.3964	70183	12911.1	60184.7	53686.9	95378.1	115850	55182.6	36.867	76056.5	28039.7	81780.5	44129.5	127052	109754	5103.81	67.2555	73564.1	49475.9	12676.4	98949.3	81115.9	98241.4	98031.4	47.775	77802.9	37170.3
13.469	660.513	DAG 38:5	3702.42	2063.58	1349.15	4631.94	861.496	63.2882	2521.72	1595.95	2644.89	703.704	3837.5	589.172	3425.15	67.7237	2240.08	1517.07	1306.62	1446.04	617.978	782.857	2401.38	53.4825	1310.98	701.143	24487.3	2652.03	2550.72	1390.8	2449.48	148.417	6706.06	9952.94
12.365	658.541	DAG 38:6	9989.62	6777.46	41467.8	2506.94	7742.38	115.063	13696.8	15760.1	4326.7	4286.2	7803.12	30305.7	13844.3	89.908	12113.2	10890.7	19773.5	35953.2	3007.49	41694.3	47501.7	61.1865	29586.1	18102.7	4007.27	48885.1	7449.28	37651.3	12979.1	89.673	22194.4	19902.4
20.832	698.665	DAG 40:0	130315	94713.9	89935.6	79027.8	87207.8	20.6577	96240	19881	47883.5	31639.7	53090.6	77828	88116.8	38.4348	59711.7	22950.1	50198.6	63330.9	44348.3	45702.9	110550	44.1098	62826.2	27712.5	12683.6	45628.4	5221.01	84567	23550.5	93.0704	34330.1	31951.2
17.404	692.655	DAG 40:3	6916.96	22271.7	584315	550653	4077.56	130.565	233647	305061	13821	17350.2	16509.4	13971.3	8973.05	23.1434	14125	3269	26818.8	11773.4	5475.66	8897.14	9854.67	65.9776	12563.9	8289.39	7880	16868.2	1876.81	5574.71	9804.88	66.4063	8400.93	5578.74
16.199	690.572	DAG 40:4	868.512	789.017	844.068	2263.89	739.612	59.216	1101.02	651.98	565.341	538.721	1003.12	1340.76	934.132	38.0921	876.417	333.846	494.774	525.18	595.506	420	1847.75	77.5224	776.642	602.072	2596.36	797.297	2775.36	1681.99	641.115	58.1098	1698.43	986.952
		DAG	6.51615e+07	5.97937e+07	6.27757e+07	6.62005e+07	6.59911e+07	4.23325	6.39845e+07	2.70863e+06	6.29206e+07	6.30934e+07	69709975	6.66643e+07	6.91671e+07	4.86815	6.63111e+07	3.22813e+06	6.52568e+07	6.0637e+07	6.31459e+07	5.83893e+07	5.64926e+07	5.80238	6.07843e+07	3.52694e+06	5.87394e+07	6.1321e+07	5.89967e+07	5.76266e+07	5.62777e+07	3.18399	5.85923e+07	1.86557e+06
11.974	910.649	DGDG 32:0	1.73021e+06	1.57618e+06	1.66318e+06	1.78947e+06	1.63613e+06	4.93694	1.67903e+06	82892.8	1.72379e+06	1.83789e+06	1.86092e+06	1.80182e+06	2.0063e+06	5.60785	1.84614e+06	103529	1.81264e+06	1.75921e+06	1.88049e+06	1.66275e+06	1.73032e+06	4.66275	1.76908e+06	82487.9	1.81566e+06	1.84411e+06	1.98603e+06	1.81646e+06	1.97081e+06	4.49241	1.88662e+06	84754.6
10.111	908.527	DGDG 32:1	62038.1	13500	294725	161295	13362.9	110.204	108984	120105	1.05813e+06	1.20663e+06	1.08896e+06	1.16864e+06	1.02443e+06	6.86939	1.10936e+06	76206.1	1.20599e+06	1.03618e+06	481352	352594	647225	48.8977	744668	364125	91523.6	274943	259627	71616.9	95024.4	62.9538	158547	99811.3
10.026	906.571	DGDG 32:2	27851.2	26135.8	223498	25173.6	32116.3	130.76	66955.1	87550.7	92423.3	27555.6	10025	49525.5	31440.1	74.3963	42193.9	31390.7	12714.3	37823.7	7955.06	46151.4	198713	129.957	60671.5	78846.6	6665.45	17479.7	10847.8	27398.5	36641.1	61.8046	19806.5	12241.3
8.526	904.6	DGDG 32:3	509104	328835	280627	189760	340294	35.3329	329724	116501	519227	669492	558978	525373	456524	14.3554	545919	78369	350847	443349	562787	471249	374201	19.1093	440486	84173.8	538887	439223	552156	883517	396387	34.0515	562034	191381
13.317	938.677	DGDG 34:0	939131	895618	810414	922688	858280	5.85358	885226	51817.4	863230	816108	834556	980701	820464	7.91651	863012	68320.4	1.30128e+06	1.2778e+06	1.29045e+06	1.27008e+06	1.25824e+06	1.31817	1.27957e+06	16866.9	1.26435e+06	1.42487e+06	1.49276e+06	1.40208e+06	1.50506e+06	6.79074	1.41782e+06	96280.8
12.207	936.584	DGDG 34:1	3228.37	20265.9	5064.41	25086.8	5013.85	86.6204	11731.9	10162.2	4079.55	20010.1	4131.25	6662.42	32631.7	93.065	13503	12566.6	13853.7	14647.5	47239.7	32897.1	47467.1	53.1068	31221	16580.5	22214.5	8182.43	3876.81	6532.57	36453	88.8041	15451.9	13721.9
10.969	934.647	DGDG 34:2	3.16556e+07	2.87234e+07	3.15772e+07	3.13893e+07	2.82475e+07	5.55649	3.03186e+07	1.68465e+06	3.07386e+07	3.28762e+07	3.29042e+07	3.33524e+07	3.48133e+07	4.4338	3.29369e+07	1.46036e+06	3.56297e+07	3.3465e+07	3.74197e+07	3.11262e+07	3.27527e+07	7.25033	3.40787e+07	2.47081e+06	3.41052e+07	3.60696e+07	2.09074e+07	3.65989e+07	3.71412e+07	20.74	3.29645e+07	6.83685e+06
9.992	932.634	DGDG 34:3	8.58506e+07	7.79363e+07	9.23446e+07	9.68454e+07	7.32913e+07	11.4575	8.52536e+07	9.76791e+06	9.96365e+07	1.03734e+08	9.08032e+07	1.06903e+08	9.21178e+07	7.15372	9.86388e+07	7.05635e+06	1.06731e+08	8.32046e+07	1.21393e+08	8.28298e+07	1.02402e+08	16.5706	9.9312e+07	1.64566e+07	1.1106e+08	9.82571e+07	9.9527e+07	1.09273e+08	1.18624e+08	7.91063	1.07348e+08	8.49191e+06
8.763	930.616	DGDG 34:4	1.8436e+06	1.68825e+06	1.72087e+06	1.74343e+06	1.59188e+06	5.30583	1.71761e+06	91133.2	1.78516e+06	1.93505e+06	1912650	1.83094e+06	2.06831e+06	5.71427	1.90642e+06	108938	2.03853e+06	2.03613e+06	2.02978e+06	1.85115e+06	1.92432e+06	4.28494	1.97598e+06	84669.7	2.01045e+06	2.33663e+06	2.07694e+06	2.38303e+06	2.1711e+06	7.34321	2.19563e+06	161230
7.821	928.601	DGDG 34:5	6.46822e+06	5.87234e+06	6.45534e+06	6224000	6.05723e+06	4.13546	6.21543e+06	257037	6.32539e+06	6.48297e+06	6.85022e+06	6.68795e+06	7.02252e+06	4.17631	6.67381e+06	278719	7.36049e+06	7.17913e+06	7.43218e+06	6.70378e+06	6.55456e+06	5.60729	7.04603e+06	395091	6.57734e+06	7.68053e+06	7.81795e+06	7.30682e+06	7.56649e+06	6.65015	7.38983e+06	491434
7.014	926.586	DGDG 34:6	5.3124e+07	4.83698e+07	5.46921e+07	5.09582e+07	4.9836e+07	4.92547	5.1396e+07	2.5315e+06	4.85021e+07	4.73605e+07	5.3211e+07	5.13762e+07	5.75386e+07	7.84154	5.15977e+07	4.04605e+06	5.79827e+07	5.28492e+07	5.90941e+07	5.44496e+07	5.21087e+07	5.61092	5.52969e+07	3.10266e+06	5.36415e+07	4.11488e+07	2.85805e+07	5.93289e+07	6.37464e+07	29.117	4.92892e+07	1.43515e+07
13.546	964.587	DGDG 36:1	16913.5	16575.1	12878	22513.9	38664.8	47.3722	21509.1	10189.3	304670	16259.3	54218.8	127153	44769.5	106.529	109414	116558	158369	9413.67	43767.8	211763	187626	73.7509	122188	90114.8	2.47648e+06	841557	961536	1.52717e+06	2.42868e+06	47.341	1.64709e+06	779746
12.465	962.679	DGDG 36:2	372557	371286	389305	327809	339576	7.07603	360107	25481.3	508321	455822	559691	550666	524356	7.92654	519771	41199.9	539028	419004	533019	488223	432606	11.4964	482376	55456	411822	536926	474105	459038	499463	9.77646	476271	46562.4
11.496	960.629	DGDG 36:3	4.13044e+06	4.31392e+06	4.41888e+06	4.08283e+06	4.54414e+06	4.50289	4.29804e+06	193536	4.53366e+06	4.46276e+06	5.18717e+06	4.8122e+06	5.25876e+06	7.51952	4.85091e+06	364765	5.44282e+06	5.1543e+06	5.37706e+06	4.94545e+06	4.52819e+06	7.26936	5.08956e+06	369979	4.75437e+06	5.75768e+06	5.69267e+06	5.36215e+06	5.57146e+06	7.46938	5.42767e+06	405413
10.123	958.646	DGDG 36:4	5.43781e+06	4.68139e+06	5.4645e+06	5.42488e+06	4.95944e+06	6.83265	5.1936e+06	354861	5.42354e+06	6.14952e+06	5.82402e+06	5.82061e+06	5.89293e+06	4.47134	5.82212e+06	260327	6.16678e+06	6.02752e+06	6.46145e+06	5.4102e+06	5.85836e+06	6.51587	5.98486e+06	389966	6.06668e+06	6.16201e+06	6.43737e+06	6.30033e+06	6.39876e+06	2.50116	6.27303e+06	156898
9.042	956.631	DGDG 36:5	9.92694e+06	8.69732e+06	9.68794e+06	9155000	8.10963e+06	8.08833	9.11536e+06	737281	1.04018e+07	1.1234e+07	9.64815e+06	9.09329e+06	1.16344e+07	10.1873	1.04023e+07	1.05971e+06	1.18249e+07	1.19904e+07	1.23473e+07	8.90849e+06	1.10869e+07	12.2647	1.12316e+07	1.37752e+06	1.17398e+07	1.13226e+07	1.35603e+07	1.33214e+07	1.29771e+07	7.90166	1.25842e+07	994363
8.129	954.618	DGDG 36:6	3.12764e+08	2.71472e+08	3.10381e+08	3.10427e+08	2.63924e+08	8.1657	2.93794e+08	2.39903e+07	276235500	3.13439e+08	301450300	3.06276e+08	3.0034e+08	4.67952	2.99548e+08	1.40174e+07	3.34036e+08	3.33963e+08	3.54332e+08	2.82298e+08	3.18426e+08	8.27808	3.24611e+08	2.68716e+07	3.27048e+08	3.28464e+08	3.47339e+08	3.49558e+08	3.36182e+08	3.0864	3.37718e+08	1.04233e+07
7.182	952.597	DGDG 36:7	120190	93832.4	107763	128351	104936	12.1479	111014	13486	48738.6	111916	132728	113245	134913	32.2825	108308	34964.6	121780	100144	107850	145797	121806	14.572	119476	17410	4621.82	136662	134254	136697	154889	54.1201	113425	61385.6
12.64	988.693	DGDG 38:3	14581.3	19514.5	14342.4	4979.17	9908.59	43.2591	12665.2	5478.84	66323.9	72478.1	78106.2	77506.4	84395.2	8.92616	75762	6762.64	78278.7	76784.2	92430.7	64854.3	68359.9	14.0576	76141.6	10703.7	20356.4	42263.5	38536.2	28954	33968.6	26.1014	32815.8	8565.37
11.497	986.637	DGDG 38:4	308678	301127	224264	280424	222388	15.5311	267376	41526.5	293582	235044	229253	297096	277823	12.1194	266560	32305.4	305247	306716	208970	270740	212927	18.3412	260920	47855.8	346629	305334	119036	401046	102686	53.3303	254946	135964
10.501	984.596	DGDG 38:5	7055.36	3725.43	11254.2	6121.53	3448.75	49.9667	6321.06	3158.43	8579.55	12609.4	28506.2	7926.75	16823.4	56.4582	14889.1	8406.1	3351.92	2377.7	6438.2	3602.86	3069.2	41.4382	3767.98	1561.38	12305.5	11395.3	16815.2	22268.2	11996.5	30.8922	14956.1	4620.27
9.414	982.647	DGDG 38:6	1.39816e+06	1.41507e+06	1.67176e+06	2.35077e+06	1.00723e+06	31.7189	1.5686e+06	497543	2.93896e+06	3.28458e+06	2.35923e+06	3.49768e+06	2.01582e+06	22.0676	2.81925e+06	622142	1.40371e+06	3.63769e+06	3.88768e+06	1.13451e+06	1.56073e+06	56.9631	2.32486e+06	1.32432e+06	1.29133e+06	2.46838e+06	4.04657e+06	3.79788e+06	3.84707e+06	38.326	3.09025e+06	1.18437e+06
		DGDG	5.16711e+08	4.56836e+08	5.22452e+08	5.22484e+08	4.45173e+08	7.79041	4.92731e+08	3.83858e+07	4.92012e+08	5.36441e+08	5.1559e+08	5.35357e+08	5.24158e+08	3.49347	5.20711e+08	1.81909e+07	5.7452e+08	5.44991e+08	6.15037e+08	4.84678e+08	5.42485e+08	8.66016	5.52342e+08	4.78337e+07	5.65306e+08	5.4555e+08	5.42035e+08	6.00012e+08	6.01498e+08	5.02434	5.7088e+08	2.8683e+07
13.701	816.657	HexCer(t18:1/22:0-OH)	3.97585e+06	3.73912e+06	3.73018e+06	3.92904e+06	3.8783e+06	2.89015	3.8505e+06	111285	3.57521e+06	3.35323e+06	3.72976e+06	3.76739e+06	3.63805e+06	4.52732	3.61273e+06	163560	3.8153e+06	3.36421e+06	3.94184e+06	3737620	3.64273e+06	5.87793	3.70034e+06	217503	3.72772e+06	4.24171e+06	3.99679e+06	3.9356e+06	4.20995e+06	5.24881	4.02235e+06	211126
12.035	814.631	HexCer(t18:1/22:1-OH)	1.00126e+06	702127	104817	849458	725795	50.4013	676691	341061	712500	729636	668450	726073	707871	3.43737	708906	24367.7	804519	798770	796461	752294	732042	4.19186	776817	32563.1	62858.2	818730	861543	64199.2	717359	80.4728	504938	406337
14.575	830.672	HexCer(t18:1/23:0-OH)	9591.7	10497.1	85230.5	9197.92	173080	125.865	57519.5	72397.1	64289.8	19138	212409	25197.5	186889	90.198	101585	91627.4	117756	129018	235891	16122.9	42093.4	79.6261	108176	86136.6	224520	33479.7	215076	19789.3	37885	97.9877	106150	104014
13.238	828.656	HexCer(t18:1/23:1-OH)	10224.9	120601	106308	1194.44	12047.1	116.271	50075.2	58222.9	19588.1	54121.2	23243.8	23152.9	34679.6	45.6856	30957.1	14142.9	35728.2	46381.3	58213.5	29371.4	28868.5	31.5306	39712.6	12521.6	39403.6	24000	19170.3	25049.8	30195.1	27.9009	27563.8	7690.54
13.706	842.674	HexCer(t18:1/24:1-OH)	2.03888e+07	1.95819e+07	1.88653e+07	1.97918e+07	1.90408e+07	3.12441	1.95337e+07	610313	1.76725e+07	1.83544e+07	1.79207e+07	1.77998e+07	1.93822e+07	3.81553	1.82259e+07	695416	1.96062e+07	1.74777e+07	2.0056e+07	1.89551e+07	1.80161e+07	5.70486	1.88222e+07	1.07378e+06	2.01395e+07	2.08934e+07	2.10723e+07	2.07509e+07	2.16868e+07	2.67259	2.09086e+07	558802
16.186	858.704	HexCer(t18:1/25:0-OH)	69013.8	71057.8	79559.3	83750	69523.5	8.94036	74580.9	6667.8	108341	93518.5	135819	112901	120772	13.6577	114270	15606.7	105784	83676.3	95198.5	86002.9	82705.9	10.7925	90673.5	9785.98	84087.3	76827.7	91913	85896.6	97892	9.15111	87323.3	7991.06
14.717	854.688	HexCer(t18:1/25:1-OH)	1183.39	728.324	1522.03	69597.2	642.659	208.155	14734.7	30671.1	1025.57	1168.35	1003.12	1439.49	982.036	16.999	1123.71	191.02	80571.4	748.201	1400.75	1011.43	34086.5	148.245	23563.7	34931.9	1712.73	1222.97	1873.19	71360.2	1449.48	201.076	15523.7	31214.5
16.832	872.722	HexCer(t18:1/26:0-OH)	2.00596e+07	1.64984e+07	2.81487e+07	1.482e+07	2.06598e+07	25.6823	2.00373e+07	5.14603e+06	1.49426e+07	1.68366e+07	1.31975e+07	1.48404e+07	1.6556e+07	9.65237	1.52746e+07	1.47436e+06	1.72743e+07	2.1471e+07	2.22477e+07	2.44216e+07	2.12391e+07	12.1521	2.13307e+07	2.59214e+06	2.45038e+07	3.09179e+07	2.09133e+07	3.12179e+07	2.74369e+07	16.2099	2.6998e+07	4.37635e+06
15.249	870.66	HexCer(t18:1/26:1-OH)	13425.6	26734.1	39247.5	93434	7429.36	95.2861	36054.1	34354.5	3241.48	35144.8	0	12649.7	1320.36	139.963	10471.3	14655.9	0	0	2528.09	0	0	223.607	505.618	1130.6	60901.8	2682.43	105710	114180	90048.8	60.3591	74704.7	45091
17.683	886.711	HexCer(t18:1/27:0-OH)	740.484	2069.36	650.847	1513.89	542.936	59.9778	1103.5	661.857	463.068	720.539	2281.25	1015.92	1143.71	62.0833	1124.9	698.374	693.38	636.691	1097.38	500	757.785	30.2195	737.047	222.732	1014.55	1087.84	778.986	1329.5	1000	18.9767	1042.17	197.771
18.473	900.75	HexCer(t18:1/28:0-OH)	720751	629208	675329	790670	800042	10.1585	723200	73465.9	742812	729886	736806	709914	657716	4.83044	715427	34558.2	608686	239978	525037	588434	433626	31.3233	479153	150087	909018	1.11831e+06	931696	1.22448e+06	1.31276e+06	16.139	1.09925e+06	177408
17.343	912.77	HexCer(t18:1/29:1-OH)	1169.55	1430.64	600	1142.36	1232.69	27.73	1115.05	309.203	531.25	1074.07	621.875	449.045	982.036	38.1731	731.656	279.295	540.07	1330.94	1179.78	442.857	546.713	51.2138	808.07	413.843	1374.55	3135.14	844.203	835.249	1275.26	63.6497	1492.88	950.214
		HexCer	4.62516e+07	4.13838e+07	5.18374e+07	4.04408e+07	4.53692e+07	10.0673	4.50565e+07	4.53597e+06	3.78432e+07	4.02086e+07	3.66286e+07	3.80204e+07	4.12886e+07	4.89302	3.87979e+07	1.89839e+06	4.24501e+07	4.36134e+07	4.79625e+07	4.85885e+07	4.42526e+07	6.02963	4.53734e+07	2.73585e+06	4.97559e+07	5.81324e+07	4.8211e+07	5.75115e+07	5.56236e+07	8.48252	5.38469e+07	4.56757e+06
2.791	496.341	LPC 16:0	3.2797e+06	4.50064e+06	2.37365e+06	5.63645e+06	3.53517e+06	32.2565	3.86512e+06	1.24675e+06	1.00139e+06	1.36189e+06	1.35652e+06	1.3993e+06	1.2256e+06	12.8748	1.26894e+06	163373	775146	700975	738891	661329	685792	6.31085	712427	44960.2	1.6793e+06	1.51129e+06	1.58086e+06	1.7733e+06	1.50577e+06	7.14421	1.61011e+06	115029
4.269	524.373	LPC 18:0	228201	794009	270390	883229	660864	53.1061	567339	301292	336480	535380	449619	485761	119497	42.9927	385347	165671	56048.8	92852.5	157843	109789	91889.3	36.3871	101684	37000	447760	277642	220297	148563	440157	43.4214	306884	133253
2.971	522.357	LPC 18:1	770322	920173	578793	1.19442e+06	819000	26.3782	856541	225940	250241	331441	361303	243338	310632	17.1491	299391	51342.8	196453	978601	149446	177769	162561	108.524	332966	361346	372498	422885	335739	405728	357334	9.35434	378837	35437.7
2.192	520.342	LPC 18:2	3.99707e+06	4.56687e+06	3.18385e+06	5.9501e+06	4.0535e+06	23.4978	4.35028e+06	1.02222e+06	1.73266e+06	2.25128e+06	2.26716e+06	2.35991e+06	1.98966e+06	12.1051	2.12013e+06	256645	1.36767e+06	1.33885e+06	1.8436e+06	1.5566e+06	1.26879e+06	15.7206	1.4751e+06	231895	3.07075e+06	2.93724e+06	2.94916e+06	3.31218e+06	2.81549e+06	6.23619	3.01696e+06	188144
1.739	518.326	LPC 18:3	3.37855e+06	3.97308e+06	2.91674e+06	5.08166e+06	3.1085e+06	23.653	3.69171e+06	873198	1.27173e+06	1.72377e+06	1.71781e+06	1.76314e+06	1.51503e+06	12.928	1.5983e+06	206627	1.13309e+06	962529	1.66769e+06	1.60141e+06	1.09771e+06	24.7232	1.29249e+06	319544	2.60372e+06	2.41349e+06	2.45783e+06	2.99729e+06	2.56939e+06	8.85614	2.60834e+06	230999
		LPC	1.16538e+07	1.47548e+07	9.32342e+06	1.87459e+07	1.2177e+07	26.9299	1.3331e+07	3.59002e+06	4.5925e+06	6.20376e+06	6.15241e+06	6.25145e+06	5.16043e+06	13.2998	5.67211e+06	754377	3.5284e+06	4.07381e+06	4.55747e+06	4.1069e+06	3.30674e+06	12.7357	3.91467e+06	498560	8.17402e+06	7.56255e+06	7.54389e+06	8.63707e+06	7.68814e+06	5.99394	7.92113e+06	474788
2.917	454.293	LPE 16:0	441325	562766	374142	574358	464102	17.5104	483339	84634.7	157366	205525	210328	212054	198000	11.5066	196655	22628.3	66641.1	64316.5	81127.3	60757.1	61737	12.3583	66915.8	8269.65	184425	200990	196217	201617	195575	3.52398	195765	6898.72
2.278	478.294	LPE 18:2	242709	377500	307285	479375	353175	24.9363	352009	87778	160855	281973	280081	178360	130734	34.0237	206401	70225	57243.9	43363.3	121142	201731	68820.1	65.806	98460.2	64792.8	183993	300463	167536	177713	329401	33.1208	231821	76781
1.728	476.278	LPE 18:3	303986	287130	261129	386653	265670	16.9252	300914	50930.2	101886	151128	173750	156061	111934	22.0521	138952	30641.8	15045.3	6870.5	123640	124794	18069.2	105.533	57683.9	60875.8	18585.5	142105	144801	21593.9	161317	72.9104	97680.4	71219.1
		LPE	988021	1.2274e+06	942556	1.44039e+06	1.08295e+06	17.7733	1.13626e+06	201951	420108	638626	664159	546475	440668	20.5047	542007	111137	138930	114550	325910	387283	148626	55.787	223060	124439	387004	643557	508554	400923	686293	26.0304	525266	136729
10.058	742.499	MGDG 32:3	6.87631e+06	6.34968e+06	6.91446e+06	6.47206e+06	6.23824e+06	4.69543	6.57015e+06	308497	4.87691e+06	5.45481e+06	5.46616e+06	5.46484e+06	5.76149e+06	5.96499	5.40484e+06	322398	6.1548e+06	6.74563e+06	6.54028e+06	6165920	6.22854e+06	4.14063	6.36703e+06	263635	6.81779e+06	6.52129e+06	7.41714e+06	6.99733e+06	7.14315e+06	4.83098	6.97934e+06	337170
7.097	738.508	MGDG 32:5	1.90962e+06	1.78256e+06	1.75895e+06	1.82294e+06	1.65603e+06	5.1834	1.78602e+06	92576.7	1.30229e+06	1.1967e+06	1.41178e+06	1.36305e+06	1497000	8.36179	1.35416e+06	113232	1.55369e+06	1.44969e+06	1.65012e+06	1.63166e+06	1.63932e+06	5.34064	1.5849e+06	84643.6	1.88713e+06	1.91694e+06	2.02755e+06	1.93349e+06	2.25737e+06	7.52298	2.0045e+06	150798
13.714	776.619	MGDG 34:0	1048.44	861.272	7172.88	2128.47	4673.13	85.0458	3176.84	2701.77	1838.07	7242.42	23987.5	7092.36	1805.39	108.639	8393.15	9118.22	1564.46	1625.9	171652	168706	170457	89.8764	102801	92393.7	3185.45	445.946	3431.16	758.621	3428.57	67.1776	2249.95	1511.46
13.269	774.61	MGDG 34:1	5.3033e+06	5.08014e+06	4.9699e+06	5.17865e+06	4.97809e+06	2.76626	5.10202e+06	141135	5.41293e+06	5.16471e+06	5417400	5.95311e+06	4.79842e+06	7.88038	5.34932e+06	421547	6.49887e+06	6.16167e+06	6.73128e+06	5.93245e+06	5.7284e+06	6.5726	6.21054e+06	408193	5.89394e+06	6244750	6.3037e+06	5.95359e+06	6.46261e+06	3.90309	6.17172e+06	240888
12.128	772.594	MGDG 34:2	2.04989e+07	1.98811e+07	2.13039e+07	1.99567e+07	2.05374e+07	2.795	2.04356e+07	571175	2.11327e+07	1.96633e+07	2.23908e+07	2.21736e+07	2.32304e+07	6.30999	2.17181e+07	1.37041e+06	2.14523e+07	2.04179e+07	2.11642e+07	2.13879e+07	1.90697e+07	4.82654	2.06984e+07	999017	1.93159e+07	2.30164e+07	21803500	2.02466e+07	2.15902e+07	6.78594	2.11945e+07	1.43825e+06
11.143	770.579	MGDG 34:3	2.29294e+07	1.99478e+07	2.18039e+07	2.16732e+07	1.80759e+07	9.08908	2.0886e+07	1.89835e+06	1.94863e+07	2.13281e+07	2.03963e+07	2.0652e+07	2.22658e+07	4.9988	2.08257e+07	1.04103e+06	2.32255e+07	2.05377e+07	2.45074e+07	1.93349e+07	2.20039e+07	9.40397	2.19219e+07	2.06153e+06	2.28669e+07	2.16788e+07	2.76355e+07	2.15856e+07	2.26169e+07	10.7437	2.32767e+07	2.50078e+06
9.918	768.562	MGDG 34:4	2.60782e+07	1.79307e+07	2.21669e+07	2.663e+07	2.52898e+07	15.3197	2.36191e+07	3.61838e+06	6.12938e+07	5.91979e+07	2.80514e+07	6.14172e+07	2.44158e+07	40.3358	4.68752e+07	1.89075e+07	3.27902e+07	29591000	7.02207e+07	2.84395e+07	2.38143e+07	51.023	3.69711e+07	1.88638e+07	6.18495e+07	2.41944e+07	2.96469e+07	2.96569e+07	6.77654e+07	48.0524	4.26226e+07	2.04812e+07
8.876	766.538	MGDG 34:5	1.56662e+08	1.45573e+08	160800000	1.539e+08	1.43059e+08	4.92354	1.51999e+08	7.48373e+06	1.41222e+08	1.47905e+08	1.57354e+08	1.58651e+08	1.59749e+08	5.28166	1.52976e+08	8.07969e+06	1.66982e+08	1.56753e+08	1.72949e+08	1.50891e+08	1.4485e+08	7.24934	1.58485e+08	1.14891e+07	1.38955e+08	1.62702e+08	1.70825e+08	1.52809e+08	1.53997e+08	7.65453	1.55858e+08	1.19302e+07
7.949	764.54	MGDG 34:6	8.38165e+08	7.34011e+08	7.84434e+08	8.54256e+08	7.08713e+08	8.07718	7.83916e+08	6.33183e+07	7.33323e+08	8.37342e+08	746200300	7.60594e+08	7.43497e+08	5.50095	7.64191e+08	4.20378e+07	8.70791e+08	8.9672e+08	9.11442e+08	7.31805e+08	8.39657e+08	8.41466	8.50083e+08	7.15316e+07	8.50395e+08	8.45413e+08	8.93448e+08	8.83821e+08	8.50928e+08	2.55856	8.64801e+08	2.21265e+07
12.258	798.603	MGDG 36:3	1.27802e+06	1.21999e+06	1.34684e+06	1.21468e+06	1.2874e+06	4.2842	1.26939e+06	54383	1.30332e+06	1.24496e+06	1.42017e+06	1.33896e+06	1.44012e+06	6.01752	1.34951e+06	81206.7	1.29795e+06	1.23408e+06	1.33724e+06	1308080	1.14789e+06	5.97229	1.26505e+06	75552.3	1.20871e+06	1.43103e+06	1.3161e+06	1.31682e+06	1.35128e+06	6.03916	1.32479e+06	80006
11.296	796.565	MGDG 36:4	2.69838e+06	2.74873e+06	2.79905e+06	2.543e+06	3.00935e+06	6.13639	2.7597e+06	169346	2.85795e+06	3.26964e+06	3.54871e+06	2.8523e+06	3.91548e+06	13.9074	3.28882e+06	457388	3.81564e+06	3.53223e+06	3.82652e+06	3.39875e+06	2.95051e+06	10.2813	3.50473e+06	360333	3.73431e+06	4.18648e+06	3.83732e+06	4.28908e+06	3.97239e+06	5.80488	4.00392e+06	232423
10.163	794.569	MGDG 36:5	8.43663e+06	1.38725e+07	1.34701e+07	3.95557e+06	2.88322e+06	60.3284	8.52361e+06	5.14215e+06	1.47164e+07	1.92469e+07	1.87684e+06	1.29792e+07	4.33955e+06	68.5809	1.06318e+07	7.29137e+06	1.47299e+07	1.16301e+07	1.25932e+07	3749760	1.35451e+07	38.6398	1.12496e+07	4.34682e+06	4.77605e+06	1.94867e+07	1.52758e+07	9.60784e+06	5.26105e+06	58.8168	1.08815e+07	6.40013e+06
9.116	792.57	MGDG 36:6	5.31974e+08	3.99933e+08	4.6426e+08	4.30012e+08	3.77525e+08	13.7327	4.40741e+08	6.05256e+07	4.66468e+08	5.28354e+08	413839500	5.08529e+08	5.02835e+08	9.32812	4.84005e+08	4.51486e+07	5.55219e+08	5.60812e+08	5.90944e+08	3.96253e+08	5.21738e+08	14.4848	5.24993e+08	7.60442e+07	5.44889e+08	5.41495e+08	5.7935e+08	5.78378e+08	5.54196e+08	3.24102	5.59661e+08	1.81388e+07
11.536	822.579	MGDG 38:5	462439	492595	499180	428611	517488	7.27656	480063	34932	444912	417869	494728	445274	497189	7.53749	459994	34672	512415	468795	504097	477637	416502	7.93934	475889	37782.5	457295	541797	560322	513107	517188	7.51942	517942	38946.2
10.329	820.496	MGDG 38:6	450059	441234	409688	474705	384476	8.17645	432032	35324.9	139344	193485	217516	213694	207287	16.4897	194265	32033.7	291213	332468	338468	307534	292343	7.08049	312405	22119.8	289269	284230	323960	373824	288861	12.1916	312029	38041.2
		MGDG	1.62372e+09	1.36926e+09	1.50694e+09	1.52852e+09	1.31416e+09	8.5353	1.46852e+09	1.25343e+08	1.47398e+09	1.64999e+09	1.40811e+09	1.56263e+09	1.49845e+09	6.05363	1.51863e+09	9.19325e+07	1.70532e+09	1.71639e+09	1.82492e+09	1.37125e+09	1.60325e+09	10.4364	1.64423e+09	1.71598e+08	1.66334e+09	1.65911e+09	1.75977e+09	1.71748e+09	1.69835e+09	2.44304	1.69961e+09	4.15221e+07
12.273	673.481	PA 34:1	10619.4	23667.6	16888.1	38138.9	25778.4	44.9373	23018.5	10343.9	6323.86	11255.9	29184.4	4133.76	6143.71	90.0867	11408.3	10277.4	902.439	1143.88	5913.86	2385.71	5494.81	75.3513	3168.14	2387.23	4712.73	2885.14	2478.26	4586.21	2240.42	34.9624	3380.55	1181.92
10.973	671.467	PA 34:2	307408	260861	359536	320170	203676	20.6294	290330	59893.4	47724.4	83851.9	221553	110331	302599	69.0467	153212	105788	27344.9	28579.1	64134.8	32834.3	67090	45.1505	43996.6	19864.7	69672.7	61621.6	27731.9	40444.4	85167.2	40.307	56927.6	22945.8
9.926	669.451	PA 34:3	299782	372757	500339	513399	616587	27.0918	460573	124778	163935	181811	322134	156624	380883	42.8634	241078	103334	38491.3	56446	63127.3	36820	101664	44.2562	59309.8	26248.3	89465.5	46250	86018.1	88226.1	95397.2	24.3896	81071.4	19772.9
7.503	665.419	PA 34:5	2.17753e+07	2.19209e+07	1.61326e+07	1.7429e+07	2.26603e+07	14.9043	1.99836e+07	2.97841e+06	2.02976e+06	4.05462e+06	1.21056e+06	2.37256e+06	2.16473e+06	44.0172	2.36645e+06	1.04164e+06	786770	741817	2.4422e+06	1.63113e+06	2.2094e+06	50.3234	1.56226e+06	786184	1.44741e+07	9.55784e+06	1.40569e+07	1.44193e+07	1.40711e+07	15.8427	1.33159e+07	2.1096e+06
6.589	663.402	PA 34:6	248405	229173	181695	187628	267989	16.8771	222978	37632.3	29090.9	53427.6	10968.8	28445.9	30440.1	49.585	30474.6	15110.8	5958.19	5399.28	27378.3	18877.1	22422.1	61.8605	16007	9902.02	166720	111956	162891	166203	187666	17.6716	159087	28113.3
12.4	699.497	PA 36:2	3664.36	3346.82	12606.8	10982.6	4659.28	62.3112	7051.98	4394.17	903.409	2097.64	2396.88	3015.92	4248.5	48.5218	2532.47	1228.8	0	0	0	417.143	2231.83	182.799	529.795	968.462	680	1141.89	1246.38	563.218	1982.58	50.0664	1122.81	562.152
11.076	697.481	PA 36:3	58107.3	12485.5	47562.7	44701.4	75423.8	48.3761	47656.1	23054.2	17798.3	25070.7	43537.5	23614.6	24826.3	36.0478	26969.5	9721.92	4487.8	3176.26	8295.88	8437.14	7252.6	37.4645	6329.94	2371.48	5254.55	2820.95	3003.62	7022.99	7944.25	44.3402	5209.27	2309.8
9.939	695.466	PA 36:4	393730	343714	446827	274938	585404	28.68	408923	117279	158776	283101	210612	138895	205186	28.0204	199314	55848.5	87958.2	41269.8	98520.6	32182.9	56294.1	45.766	63245.1	28944.7	66229.1	70756.8	44467.4	64019.2	66710.8	16.5533	62436.6	10335.3
8.994	693.451	PA 36:5	83373.7	65893.1	78254.2	75138.9	105125	17.9389	81556.9	14630.4	286293	40535.4	64096.9	37187.9	63512	107.624	98324.9	105821	96017.4	56708.6	22629.2	152266	184934	65.0564	102511	66690	23352.7	74057.4	18587	145828	193265	84.3397	91017.9	76764.3
7.98	691.435	PA 36:6	254100	132847	180163	173958	169283	24.3224	182070	44283.9	70304	84707.1	72028.1	26089.2	66437.1	34.7765	63913.1	22226.7	5623.69	24125.9	3382.02	5922.86	39193.8	99.5986	15649.6	15586.8	9694.55	9290.54	27862.3	38961.7	70808.4	81.1207	31323.5	25409.8
		PA	2.34345e+07	2.33656e+07	1.79565e+07	1.90681e+07	2.47142e+07	13.7832	2.17078e+07	2.99202e+06	2.8109e+06	4.82048e+06	2.18707e+06	2.9009e+06	3.24901e+06	30.8983	3.19367e+06	986792	1.05355e+06	958665	2.73558e+06	1.92127e+06	2.69598e+06	45.7036	1.87301e+06	856034	1.49099e+07	9.93862e+06	1.44312e+07	1.49752e+07	1.47823e+07	15.7373	1.38075e+07	2.17292e+06
9.013	704.2	PC 30:1	512.111	0	562.712	0	0	137.183	214.965	294.895	386.364	771.044	856.25	646.497	0	65.0854	532.031	346.274	519.164	557.554	842.697	0	0	96.9193	383.883	372.057	0	493.243	0	0	672.474	139.602	233.143	325.473
10.946	732.555	PC 32:1	9.48633e+06	8.74995e+06	9.56214e+06	9.47194e+06	8.84296e+06	4.24996	9.22266e+06	391959	8.07244e+06	8.53937e+06	8.33609e+06	8.01077e+06	9.43362e+06	6.77521	8.47846e+06	574434	9.3428e+06	9.42008e+06	9.56492e+06	8858640	9.1089e+06	3.00362	9.25907e+06	278107	9.73289e+06	9.94741e+06	8.81655e+06	9.44274e+06	1.01034e+07	5.28099	9.6086e+06	507429
9.646	730.527	PC 32:2	3.53596e+06	3.53751e+06	3.27941e+06	3.32281e+06	3.54863e+06	3.838	3.44486e+06	132214	3.12042e+06	3.2036e+06	3.17671e+06	2.93495e+06	2.49487e+06	9.84353	2.98611e+06	293939	3.4262e+06	3.51427e+06	3.66479e+06	3.62837e+06	2.03952e+06	21.0714	3.25463e+06	685797	3.66339e+06	3.66213e+06	3.71756e+06	3.54236e+06	3.34771e+06	4.13021	3.58663e+06	148135
8.817	728.524	PC 32:3	4.06771e+06	4.23831e+06	4.48376e+06	4.19939e+06	4.01157e+06	4.37382	4.20015e+06	183707	4.63301e+06	3.5866e+06	4.02868e+06	3.7911e+06	5.26792e+06	16.0955	4.26146e+06	685904	4.69296e+06	4.48479e+06	4.87403e+06	4.64593e+06	4.44933e+06	3.70213	4.62941e+06	171387	3.6815e+06	4.3346e+06	4.52774e+06	3.72549e+06	4.09808e+06	9.10213	4.07348e+06	370774
7.707	726.509	PC 32:4	78574.4	78450.9	35016.9	48631.9	69518	31.3042	62038.4	19420.6	62463.1	43589.2	36306.2	31901.3	81359.3	40.1893	51123.8	20546.3	28616.7	53769.8	55303.4	145931	44249.1	70.3926	65574.1	46159.3	48080	47834.5	18297.1	27559.4	21752.6	43.7607	32704.7	14311.8
13.697	762.594	PC 34:0	63823.5	46208.1	46800	158931	34440.4	72.5048	70040.5	50782.8	51187.5	71905.7	39853.1	59503.2	52961.1	21.3688	55082.1	11770.4	150882	31438.8	19928.8	53997.1	44269.9	87.1089	60103.3	52355.3	86698.2	91344.6	101525	33724.1	61338	36.5381	74926.1	27376.6
12.268	760.593	PC 34:1	1.90233e+08	1.79687e+08	1.90021e+08	180822125	1.87382e+08	2.72008	1.85629e+08	5.04925e+06	1.67358e+08	1.71601e+08	186960350	1.78422e+08	1.9008e+08	5.42482	1.78884e+08	9.70414e+06	1.89198e+08	1.87052e+08	1.96118e+08	1.8194e+08	1.7245e+08	4.76251	1.85351e+08	8.82739e+06	1.81659e+08	2.10307e+08	2.02579e+08	1.94803e+08	1.98961e+08	5.36621	1.97662e+08	1.0607e+07
11.761	758.579	PC 34:2	6.32599e+06	5.72568e+06	1.02076e+07	9.69609e+06	8.59281e+06	24.6745	8.10963e+06	2.00101e+06	8.92177e+06	1.05785e+07	9.24984e+06	1.0305e+07	8.88842e+06	8.31498	9.5887e+06	797298	9.59892e+06	1.06614e+07	1.0343e+07	9.85765e+06	1.09408e+07	5.39034	1.02804e+07	554146	9.7116e+06	1.03556e+07	9.19672e+06	1.03322e+07	9661000	4.99814	9.85142e+06	492388
10.034	756.561	PC 34:3	5.05323e+08	4.46632e+08	5.1912e+08	5.19054e+08	4.23214e+08	9.26508	4.82669e+08	4.47196e+07	4.55326e+08	5.06036e+08	469987600	4.97551e+08	4.5952e+08	4.78249	4.77684e+08	2.28452e+07	5.41023e+08	5.03187e+08	5.93118e+08	450652160	5.26425e+08	9.97417	5.22881e+08	5.2153e+07	5.76459e+08	5.0502e+08	5.37824e+08	5.58462e+08	5.56239e+08	4.95045	5.46801e+08	2.70691e+07
8.854	754.544	PC 34:4	2.59332e+07	2.42129e+07	2.82329e+07	2.70748e+07	2.54354e+07	5.88692	2.61778e+07	1.54107e+06	2.21218e+07	2.21202e+07	2.55562e+07	2.4753e+07	2.55512e+07	7.34584	2.40205e+07	1.76451e+06	2.9015e+07	2.8472e+07	3.00593e+07	2.77979e+07	2.62597e+07	5.00869	2.83208e+07	1.4185e+06	2.33361e+07	2.82333e+07	2.85834e+07	2.54722e+07	2.47767e+07	8.68046	2.60803e+07	2.26389e+06
7.875	752.521	PC 34:5	6.64517e+06	6.01762e+06	6.68305e+06	6402250	5.80198e+06	6.15612	6.31001e+06	388452	5.73149e+06	6.07491e+06	6.28281e+06	6.19429e+06	6.27611e+06	3.74033	6.11192e+06	228606	7.12691e+06	7.1324e+06	7.39557e+06	6.3794e+06	6.62512e+06	6.00285	6.93188e+06	416110	6.36742e+06	7.00024e+06	7.26578e+06	6.76882e+06	6.823e+06	4.82058	6.84505e+06	329971
7.069	750.509	PC 34:6	8.75194e+06	8.06924e+06	9.11673e+06	8.52715e+06	7.59852e+06	7.04411	8.41272e+06	592601	6.41412e+06	6.29395e+06	7.11773e+06	6.64125e+06	7.56382e+06	7.755	6.80617e+06	527819	8.11517e+06	7.7308e+06	8.15991e+06	7.40657e+06	7.26609e+06	5.22243	7.73571e+06	403992	7.34525e+06	7.5903e+06	8.31218e+06	7.97738e+06	7.86775e+06	4.73159	7.81857e+06	369942
14.361	790.626	PC 36:0	654661	427182	616915	775583	415878	26.7251	578044	154483	552455	946434	668344	529201	902560	27.0592	719799	194772	243892	274295	343869	315374	279062	13.3282	291298	38825	388222	559838	782406	479080	377028	32.0399	517315	165747
13.712	788.619	PC 36:1	9.69506e+06	9.30892e+06	9.54338e+06	9.3444e+06	9.01389e+06	2.75047	9.38113e+06	258025	8.30837e+06	8.83096e+06	9.31071e+06	9.41882e+06	9.46048e+06	5.42965	9.06587e+06	492245	1.00757e+07	9.34445e+06	1.01175e+07	9.22759e+06	8.3657e+06	7.63267	9.42619e+06	719470	9489440	1.02536e+07	1.06455e+07	1.04773e+07	1.03329e+07	4.348	1.02398e+07	445224
12.558	786.607	PC 36:2	6.75672e+07	6.84496e+07	6.75083e+07	6.41598e+07	6.74132e+07	2.46502	6.70197e+07	1.65205e+06	6.33121e+07	6.19573e+07	7.16245e+07	6.92702e+07	7.23493e+07	7.07269	6.77027e+07	4.7884e+06	7.41736e+07	7.11195e+07	7.39195e+07	7.09754e+07	6.46094e+07	5.43256	7.09595e+07	3.85492e+06	6.82878e+07	77005250	7.5878e+07	7.27293e+07	7.31558e+07	4.60844	7.34112e+07	3.38311e+06
11.233	784.589	PC 36:3	1.82907e+08	1.59447e+08	1.7383e+08	1.72557e+08	1.49822e+08	7.7752	1.67713e+08	1.304e+07	1.596e+08	1.80476e+08	1.71503e+08	1.76374e+08	1.69495e+08	4.60967	1.71489e+08	7.90509e+06	1.90901e+08	1.88729e+08	2.0814e+08	1.66594e+08	1.83542e+08	7.96007	1.87581e+08	1.49316e+07	2.03951e+08	1.97741e+08	2.10525e+08	2.06722e+08	2.07155e+08	2.33289	2.05219e+08	4.78753e+06
10.773	782.571	PC 36:4	9.99212e+06	8.69759e+06	9.28292e+06	1.10356e+07	8.42919e+06	11.1012	9.48748e+06	1.05322e+06	1.13997e+07	1.12282e+07	1.12474e+07	1.07642e+07	1.06558e+07	2.96371	1.10591e+07	327759	1.26596e+07	1.20376e+07	1.26182e+07	1.11711e+07	1.13872e+07	5.72222	1.19748e+07	685222	1.15226e+07	1.27154e+07	8.74656e+06	1.18335e+07	1.01552e+07	14.1652	1.09947e+07	1.55741e+06
9.09	780.541	PC 36:5	1.47558e+08	1.18312e+08	1.17188e+08	157396750	1.13821e+08	15.3685	1.30855e+08	2.01105e+07	1.53466e+07	1.23708e+08	129503725	1.44753e+08	1.02666e+08	49.7843	1.03195e+08	5.13751e+07	1.2575e+08	1.02324e+08	1.41834e+08	1.11894e+08	1.05936e+08	13.8204	1.17548e+08	1.62456e+07	1.16814e+08	1.17662e+08	1.18416e+08	1.08893e+08	1.0369e+08	5.74918	1.13095e+08	6.50204e+06
8.172	778.536	PC 36:6	3.65657e+08	3.25419e+08	3.72952e+08	368343750	3.04959e+08	8.76391	3.47466e+08	3.04516e+07	2.95328e+08	3.24014e+08	321943700	3.26126e+08	3.19894e+08	3.96545	3.17461e+08	1.25888e+07	3.65552e+08	3.74559e+08	3.93958e+08	3.24505e+08	3.57668e+08	7.0301	3.63248e+08	2.55367e+07	3.6946e+08	3.62459e+08	3.86897e+08	3.77674e+08	3.55878e+08	3.30558	3.70473e+08	1.22463e+07
15.233	816.665	PC 38:1	1259.52	959.538	1281.36	611.111	1000	26.6496	1022.3	272.44	1017.05	565.657	737.5	3681.53	1392.22	85.9109	1478.79	1270.44	665.505	762.59	1119.85	0	674.74	62.8616	644.537	405.166	1109.09	2712.84	1014.49	1371.65	2752.61	48.4708	1792.14	868.663
13.959	814.636	PC 38:2	634135	608786	606590	644184	662235	3.75624	631186	23708.9	588912	599323	695125	664764	648389	6.98859	639303	44678.2	686801	645619	649712	655923	592924	5.24448	646196	33889.6	650542	710145	664826	674747	286833	29.2947	597419	175012
12.604	812.624	PC 38:3	4.21345e+06	4.07164e+06	4.24828e+06	3.93879e+06	4.23624e+06	3.2287	4.14168e+06	133722	4.1794e+06	4.26061e+06	4675300	4.54111e+06	4.66626e+06	5.17919	4.46454e+06	231227	4.72944e+06	4.72357e+06	4.72573e+06	4.50409e+06	4.17364e+06	5.29881	4.5713e+06	242224	4.18966e+06	4.94021e+06	4.80952e+06	4.53406e+06	4.90332e+06	6.72961	4.67535e+06	314633
10.846	808.585	PC 38:5	928644	735434	651593	1.64492e+06	627418	46.1485	917602	423459	592054	594751	625891	656955	641569	4.5872	622244	28543.6	773488	1.7859e+06	697610	1.71709e+06	612356	52.1134	1.11729e+06	582258	628051	703297	660909	672073	688077	4.27154	670481	28639.9
		PC	1.55025e+09	1.38247e+09	1.53722e+09	1.55862e+09	1.33393e+09	7.19963	1.4725e+09	1.06014e+08	1.24102e+09	1.45477e+09	1.44257e+09	1.4818e+09	1.40659e+09	6.8137	1.40535e+09	9.57563e+07	1.58726e+09	1.52728e+09	1.71038e+09	1.40293e+09	1.50282e+09	7.33229	1.54613e+09	1.13367e+08	1.60747e+09	1.57134e+09	1.62897e+09	1.61528e+09	1.58859e+09	1.41381	1.60233e+09	2.2654e+07
10.937	664.454	PE 30:0	23813.1	8554.91	28294.9	30656.2	10307.5	50.493	20325.3	10262.9	9821.02	8929.29	4815.62	24929.9	8868.26	67.7115	11472.8	7768.43	19794.4	11100.7	16955.1	21522.9	18408.3	22.6955	17556.3	3984.49	11276.4	12746.6	27166.7	10777.8	5226.48	60.9235	13438.8	8187.38
9.637	662.463	PE 30:1	8453.29	2199.42	11427.1	17722.2	5628.81	65.0742	9086.17	5912.75	2386.36	6962.96	5031.25	2872.61	9916.17	57.0485	5433.87	3099.94	564.46	2550.36	2696.63	3102.86	709.343	62.0357	1924.73	1194.02	2130.91	3527.03	2612.32	6003.83	3735.19	41.4962	3601.86	1494.63
10.532	690.492	PE 32:1	2477.51	1219.65	5447.46	58788.2	983.38	182.984	13783.2	25221.2	2840.91	1892.26	12271.9	1595.54	2907.19	104.44	4301.55	4492.52	1986.06	5474.82	4876.4	1320	16397.9	101.08	6011.04	6075.95	6945.45	2459.46	2206.52	5927.2	9341.46	56.6065	5376.02	3043.18
9.835	688.486	PE 32:2	1.32784e+06	244558	1.71744e+06	979556	2.43509e+06	60.9498	1.3409e+06	817274	1.16263e+06	1.04906e+06	177444	1.12218e+06	899443	46.0834	882151	406525	657439	426385	737479	661177	442761	24.1259	585048	141148	763589	699155	588431	829693	929247	16.9373	762023	129066
9.114	686.46	PE 32:3	200481	182815	195156	200535	178870	5.28854	191571	10131.3	146642	169576	170166	163006	177719	7.08524	165422	11720.5	182244	172417	191472	169526	175111	4.94714	178154	8813.53	199967	185672	209268	192762	182739	5.56365	194082	10798
9.848	714.502	PE 34:3	2.47249e+06	1.43499e+07	1.70156e+06	2.34799e+06	3.37184e+06	110.226	4.84876e+06	5.3446e+06	1.13259e+06	1.44706e+06	1.79612e+06	1.036e+06	1.72045e+06	23.8334	1.42644e+06	339970	486206	308162	602022	347531	615156	29.962	471815	141365	578258	397240	543428	678632	860613	28.1064	611634	171909
8.822	712.484	PE 34:4	2.32517e+06	2.04896e+06	2.88314e+06	2.39475e+06	3.57347e+06	22.6752	2.6451e+06	599781	1.2694e+06	2.25971e+06	1.93963e+06	1.33428e+06	3.55069e+06	44.7037	2.07074e+06	925697	805456	743029	1.00566e+06	701177	1.1249e+06	20.7351	876046	181649	983731	923976	981580	528215	1.34597e+06	30.4883	952693	290460
7.787	710.447	PE 34:5	4051.9	1225.43	3274.58	85569.4	2537.4	191.616	19331.8	37042.6	207415	34791.2	66390.6	301080	802.395	104.207	122096	127232	397951	329032	339738	241123	259699	20.2958	313509	63629.2	309320	261091	308717	322437	312233	7.90595	302760	23936
14.15	746.571	PE 36:1	235626	232725	13139	243514	17470.9	81.928	148495	121659	4960.23	8774.41	15312.5	13060.5	262476	185.081	60916.7	112745	272540	11895.7	253094	229494	19304.5	82.8178	157266	130244	20810.9	8304.05	10826.1	265096	267380	121.077	114483	138614
12.924	744.555	PE 36:2	3.32951e+06	3.40985e+06	3.37878e+06	3.14723e+06	2.36145e+06	14.0463	3.12536e+06	438998	5.09805e+06	5.40413e+06	5.90322e+06	5.70969e+06	5.75714e+06	5.78321	5.57445e+06	322382	6.02852e+06	5.88327e+06	6.76461e+06	6.12368e+06	5.94376e+06	5.7894	6.14877e+06	355977	4.61629e+06	5.26132e+06	5.35856e+06	4.99609e+06	4.9155e+06	5.85503	5.02955e+06	294482
11.673	742.54	PE 36:3	751273	8.68398e+06	9.06902e+06	2.81719e+06	648294	95.2371	4.39395e+06	4.18467e+06	7.63845e+06	1.15923e+07	7865150	8.40092e+06	7.35029e+06	20.2248	8.56943e+06	1.73315e+06	9.99346e+06	9.879e+06	1.02459e+07	9867120	9.19954e+06	3.93944	9.837e+06	387522	1.09343e+07	1.12002e+07	1.15239e+07	1.1789e+07	1.15692e+07	2.94795	1.14033e+07	336164
9.471	738.5	PE 36:5	9.16874e+07	7.46974e+07	8.97845e+07	88899750	7.45128e+07	10.2003	8.39164e+07	8.55971e+06	6.80761e+07	7.9442e+07	8.7202e+07	8.82791e+07	8.28e+07	10.0102	8.11598e+07	8.1243e+06	9.95823e+07	1.00858e+08	1.08171e+08	87600320	7.97851e+07	11.9171	9.51993e+07	1.1345e+07	105958640	1.03746e+08	1.16683e+08	1.09378e+08	1.10271e+08	4.5192	1.09207e+08	4.93531e+06
8.466	736.492	PE 36:6	1.47358e+07	1.11757e+07	9.79332e+06	2.47567e+07	4.22578e+06	58.8421	1.29375e+07	7.61267e+06	1.01319e+07	2.44546e+07	2.55543e+07	1.33103e+07	2.78075e+07	39.3068	2.02517e+07	7.96031e+06	1.34842e+07	29245500	3.13632e+07	2.67261e+07	2.81143e+07	27.4703	2.57867e+07	7.08367e+06	3.08141e+07	2.83138e+07	3.16701e+07	3.03787e+07	2.925e+07	4.38599	3.00853e+07	1.31954e+06
14.412	772.587	PE 38:2	1.23044e+06	1.2341e+06	1.12333e+06	1.10548e+06	1.14814e+06	5.1652	1.1683e+06	60344.9	1.02166e+06	1.02103e+06	996884	1.07849e+06	1.17111e+06	6.62348	1.05784e+06	70065.6	1.46915e+06	1.35054e+06	1.46199e+06	1.36015e+06	1.33844e+06	4.58249	1.39605e+06	63974	1.40748e+06	1.60561e+06	1.46628e+06	1.59702e+06	1.55476e+06	5.65735	1.52623e+06	86344.2
13.256	770.572	PE 38:3	410336	154390	101607	379153	113670	64.8764	231831	150404	269884	97653.2	138028	301834	87134.7	55.9532	178907	100104	406662	515216	413273	426803	414955	10.3854	435382	45216	571480	589274	655105	649027	622749	5.92242	617527	36572.5
14.89	798.602	PE 40:3	1.10608e+06	1.03935e+06	1.08468e+06	970024	1.06395e+06	4.98369	1.05282e+06	52469	1.85823e+06	1.40601e+06	1.92416e+06	2.07961e+06	1.52285e+06	16.0943	1.75817e+06	282965	1.59531e+06	1.43809e+06	1.42807e+06	1.50587e+06	1.53136e+06	4.6084	1.49974e+06	69114.1	1.18444e+06	1.58609e+06	1.32985e+06	1.41508e+06	1.44487e+06	10.6516	1.39207e+06	148277
15.862	826.633	PE 42:3	3.08685e+06	3.02553e+06	2.76481e+06	2.89333e+06	3.16414e+06	5.31932	2.98693e+06	158885	4.4304e+06	2.55312e+06	3.83726e+06	4401000	335063	55.551	3.11137e+06	1.7284e+06	5.67212e+06	5.21471e+06	4.26422e+06	5.46387e+06	4.61628e+06	11.6858	5.04624e+06	589693	4.48172e+06	5.75732e+06	4.64604e+06	5.40989e+06	5.19933e+06	10.407	5.09886e+06	530640
14.821	824.617	PE 42:4	1.04138e+06	999919	999654	884733	1.01287e+06	6.07673	987711	60020.5	1.86868e+06	1.42984e+06	1.81531e+06	1.90488e+06	1.48932e+06	13.1766	1.70161e+06	224214	1.56364e+06	1.4174e+06	1.38701e+06	1.48541e+06	1.51736e+06	4.89359	1.47417e+06	72139.7	1.26359e+06	1.57637e+06	1.10375e+06	1.42352e+06	1.43478e+06	13.3231	1.3604e+06	181247
		PE	1.2398e+08	1.21492e+08	1.24659e+08	1.32213e+08	9.78473e+07	10.8591	1.20038e+08	1.30351e+07	1.04332e+08	1.32387e+08	139423475	1.29465e+08	1.34954e+08	10.7619	1.28112e+08	1.37873e+07	1.4262e+08	1.57812e+08	1.68653e+08	1.42935e+08	1.35134e+08	9.05741	1.49431e+08	1.35345e+07	1.64108e+08	1.6213e+08	1.77111e+08	1.69876e+08	1.70179e+08	3.48919	1.68681e+08	5.8856e+06
12.111	768.532	PG 34:0	19799.3	6187.86	66664.4	38555.6	4911.36	95.0705	27223.7	25881.7	16133.5	25410.8	5509.38	11347.1	61955.1	93.0433	24071.2	22396.6	13818.8	29266.2	80456.9	12845.7	65975.8	76.6388	40472.7	31017.8	7596.36	22216.2	60902.2	23716.5	80212.5	77.9114	38928.8	30330
10.985	766.493	PG 34:1	444498	77372.8	41152.5	57482.6	34318.6	134.429	130965	176055	35488.6	45134.7	67034.4	44786.6	40991	25.7451	46687.1	12019.6	131275	107237	52037.5	33211.4	48308	56.9763	74413.9	42398.3	98894.5	211855	224533	49249	333568	61.0037	183620	112015
9.976	764.543	PG 34:2	2.20493e+06	2.07021e+06	2.23771e+06	2.63102e+06	1.7952e+06	13.8487	2.18781e+06	302984	2.39055e+06	2.57617e+06	1.98367e+06	2.50251e+06	2.12865e+06	10.8699	2.31631e+06	251781	2.75736e+06	1.99963e+06	3.32522e+06	2.05474e+06	2.69305e+06	21.446	2.566e+06	550303	3.27626e+06	2.39577e+06	2.68203e+06	3.06631e+06	3.43445e+06	14.3935	2.97096e+06	427625
9.178	762.488	PG 34:3	386893	283659	184088	211281	257759	29.6771	264736	78566.1	0	0	0	0	0	#DIV/0!	0	0	0	4172.66	0	0	0	223.607	834.532	1866.07	14243.6	0	0	0	39581.9	160.235	10765.1	17249.4
8.489	760.503	PG 34:4	1.28789e+07	1.39235e+07	1.23637e+07	1.25134e+07	1.52562e+07	9.03371	1.33872e+07	1.20936e+06	2.35104e+07	3.4376e+07	1.42329e+07	1.16478e+07	2.52614e+07	41.8676	2.18057e+07	9.12952e+06	2.4301e+07	1.77821e+07	2.33918e+07	1.99895e+07	1.77246e+07	14.9477	2.06378e+07	3.08487e+06	1.24964e+07	2.35325e+07	4.8465e+07	2.69582e+07	4.41328e+07	47.9881	3.1117e+07	1.49324e+07
		PG	1.59351e+07	1.63609e+07	1.48934e+07	1.54518e+07	1.73484e+07	5.82863	1.59979e+07	932459	2.59525e+07	3.70227e+07	1.62891e+07	1.42064e+07	2.7493e+07	38.1531	2.41928e+07	9.23028e+06	2.72035e+07	1.99224e+07	2.68495e+07	2.20903e+07	2.05319e+07	14.9118	2.33195e+07	3.47735e+06	1.58934e+07	2.61624e+07	5.14325e+07	3.00975e+07	4.80206e+07	43.8128	3.43213e+07	1.50371e+07
9.791	828.593	PI 32:0	671.28	3653.18	1294.92	1163.19	803.324	80.4714	1517.18	1220.89	880.682	1346.8	859.375	490.446	1083.83	33.8365	932.227	315.433	1320.56	1136.69	2707.87	3217.14	1878.89	43.5183	2052.23	893.096	1414.55	581.081	1637.68	5819.92	1675.96	92.426	2225.84	2057.25
8.744	826.597	PI 32:1	7325.26	2687.86	10430.5	3829.86	2684.21	63.0405	5391.54	3398.85	3602.27	3511.78	5678.12	1885.35	5488.02	38.9939	4033.11	1572.67	7365.85	830.935	3018.73	911.429	3505.19	85.0825	3126.43	2660.04	5960	2912.16	3264.49	3249.04	8857.14	52.7054	4848.57	2555.45
7.399	822.564	PI 32:3	4470.59	4621.39	2603.39	4440.97	2797.78	26.3103	3786.82	996.325	3068.18	3131.31	2534.38	1468.15	1245.51	38.6952	2289.51	885.93	384564	8733.81	20404.5	3057.14	302533	128.383	143859	184690	2443.64	979.73	1173.91	1352.49	3526.13	56.6682	1895.18	1073.96
11.692	856.656	PI 34:0	294405	219520	246173	193156	217576	16.4627	234166	38550	95755.7	201104	95865.6	121108	117566	34.4225	126280	43468.8	34310.1	38518	38666.7	69014.3	139879	69.5973	64077.6	44596.3	172865	77405.4	160551	274165	166721	41.0223	170342	69878
9.444	852.571	PI 34:2	9397.92	5083.82	11355.9	23006.9	5883.66	65.8847	10945.7	7211.51	8818.18	10801.3	18259.4	9847.13	17781.4	34.7129	13101.5	4547.91	207564	936489	922041	1.08887e+06	567010	47.8161	744395	355941	29036.4	36320.9	10945.7	7164.75	28968.6	56.4369	22487.3	12691.1
8.607	850.547	PI 34:3	334619	254734	266027	321396	238147	15.0316	282985	42537.2	155199	186990	172372	161809	192775	9.21283	173829	16014.6	6010.45	157072	164026	167311	158156	53.4248	130515	69727.4	328531	278682	309935	370130	339561	10.4597	325368	34032.5
8.716	876.56	PI 36:4	53397.9	24228.3	19244.1	8656.25	7304.71	82.6308	22566.3	18646.7	10795.5	69868.7	31484.4	105949	75934.1	64.1344	58806.3	37715.1	26825.8	190320	53674.2	233680	40128	87.9552	108926	95805.7	172996	359307	58554.3	11770.1	153042	88.655	151134	133988
7.764	874.545	PI 36:5	33051.9	57534.7	49233.9	19062.5	59063.7	39.3763	43589.3	17163.9	59463.1	52757.6	49884.4	49267.5	64095.8	11.7164	55093.7	6455	47895.5	52859.7	53213.5	58131.4	24778.5	27.7378	47375.7	13141	29800	84787.2	98014.5	34387	33843.2	57.9546	56166.4	32551
		PI	737339	572064	606363	574712	534260	12.9428	604948	78297.1	337582	529512	376938	451825	475970	17.741	434365	77060.9	715857	1.38596e+06	1.25775e+06	1.62419e+06	1.23787e+06	26.7707	1.24433e+06	333115	743047	840976	644076	708038	736195	9.697	734467	71221.2
9.859	760.503	PS 34:2	1.3753e+06	1.27349e+06	950278	1.16258e+06	934884	17.0965	1.13931e+06	194782	721920	766088	873766	555239	842632	16.6716	751929	125359	588993	479324	951910	446689	587318	32.9049	610847	200999	1.26082e+06	751260	1.08594e+06	926854	1.44605e+06	24.9135	1.09419e+06	272600
8.859	758.5	PS 34:3	1.45274e+06	1.36192e+06	1.50301e+06	1.66396e+06	1.41824e+06	7.76837	1.47997e+06	114970	731759	894889	887331	781707	1.00642e+06	12.4604	860421	107212	819882	802489	988404	739114	808785	11.1896	831735	93067.8	1.12103e+06	1.10946e+06	1.3313e+06	1.11605e+06	1.21196e+06	8.10232	1.17796e+06	95442
		PS	2.82803e+06	2.63541e+06	2.45329e+06	2.82654e+06	2.35312e+06	8.21477	2.61928e+06	215168	1.45368e+06	1.66098e+06	1.7611e+06	1.33695e+06	1.84905e+06	13.2129	1.61235e+06	213038	1.40887e+06	1.28181e+06	1.94031e+06	1.1858e+06	1.3961e+06	20.2937	1.44258e+06	292753	2.38185e+06	1.86072e+06	2.41724e+06	2.0429e+06	2.65801e+06	13.9837	2.27215e+06	317729
6.528	832.57	SQDG 34:4	559277	336208	956773	544726	521681	38.9142	583733	227155	2914.77	3000	2050	636.943	631.737	63.2191	1846.69	1167.46	2240.42	2010.79	1584.27	674.286	2851.21	43.3204	1872.2	811.042	575560	475625	504359	518360	579355	8.56304	530652	45439.9
5.563	830.509	SQDG 34:5	2820.07	2867.05	1.66627e+06	981243	2.42848e+06	104.037	1.01633e+06	1.05737e+06	5107.95	2515.15	8393.75	2678.34	11332.3	63.4814	6005.51	3812.38	1421.6	4561.15	1123.6	677.143	4474.05	77.7008	2451.51	1904.84	28389.1	6993.24	18637.7	13459.8	1.09635e+06	207.428	232766	482821
9.873	862.57	SQDG 36:3	429851	370815	387312	452194	455712	9.15686	419177	38383.5	559474	544929	418212	613745	413964	17.5571	510065	89552.6	560801	482806	834030	524574	495945	25.0728	579631	145330	857033	610777	585431	612958	948700	23.1999	722980	167730
7.681	858.531	SQDG 36:5	1.19366e+06	1.09582e+06	1.13577e+06	1.18513e+06	1.31057e+06	6.83633	1.18419e+06	80955.2	1.07693e+06	992960	1.04107e+06	1.04025e+06	1.16852e+06	6.16836	1.06395e+06	65628	1.42522e+06	1.4003e+06	1.4305e+06	1.42321e+06	1.25379e+06	5.41924	1.3866e+06	75143.3	1.92327e+06	1.88858e+06	1.90578e+06	1.90747e+06	2.20411e+06	6.80425	1.96584e+06	133761
6.893	856.525	SQDG 36:6	1.03654e+07	9.37943e+06	1.03936e+07	1.05844e+07	1.05501e+07	4.86031	1.02546e+07	498405	7.68565e+06	7.38884e+06	8005525	8.03475e+06	8.6819e+06	6.05898	7.95933e+06	482255	1.12685e+07	1.02114e+07	1.1524e+07	1.14014e+07	1.03815e+07	5.59466	1.09574e+07	613027	1.27802e+07	1.39667e+07	1.40939e+07	1.35756e+07	1.45174e+07	4.75419	1.37868e+07	655449
5.814	854.509	SQDG 36:7	135464	193332	247651	253552	174551	24.876	200910	49978.3	111108	138118	124206	29608.3	137937	41.9001	108195	45334	179223	185450	173861	135709	137702	14.6636	162389	23812.1	40370.9	162733	181130	184487	161038	41.0795	145952	59956.2
		SQDG	1.26864e+07	1.13785e+07	1.47874e+07	1.40012e+07	1.54411e+07	11.9815	1.36589e+07	1.63654e+06	9.44118e+06	9.07036e+06	9.59946e+06	9.72167e+06	1.04143e+07	5.10703	9.64939e+06	492798	1.34374e+07	1.22865e+07	1.39651e+07	1.34863e+07	1.22763e+07	5.85701	1.30903e+07	766700	1.62048e+07	1.71114e+07	1.72893e+07	1.68123e+07	1.9507e+07	7.22326	1.73849e+07	1.25576e+06
21.601	820.74	TAG 48:2	1.00516e+07	2.95713e+06	3.14338e+06	2.08314e+06	1.78843e+06	85.6019	4.00473e+06	3.42813e+06	1.15495e+06	1.42531e+06	1.971e+06	4.17067e+06	2.95585e+06	52.9076	2.33556e+06	1.23569e+06	1.24483e+06	763579	1.38663e+06	584334	528066	43.4	901487	391246	1.63043e+06	3.19277e+06	1.46109e+06	2.36605e+06	4.01993e+06	42.492	2.53405e+06	1.07677e+06
21.293	818.725	TAG 48:3	2.60451e+06	774945	884000	568281	512662	81.5429	1.06888e+06	871595	354497	387404	607844	1.19124e+06	793865	51.4078	666970	342875	362704	210424	380494	180791	141488	42.8063	255180	109233	473709	844264	371370	756299	1.25214e+06	46.8512	739557	346491
20.82	816.713	TAG 48:4	121180	21367.1	68562.7	36881.9	23166.2	77.3227	54231.6	41933.3	6517.05	7969.7	13806.2	18359.9	56521	99.8873	20634.8	20611.5	11453	6187.05	8760.3	5102.86	2681.66	49.4399	6836.97	3380.19	30560	65442.6	6981.88	45643.7	107902	74.4112	51306.1	38177.5
20.122	814.693	TAG 48:5	2799.31	3534.68	1471.19	1006.94	825.485	61.4575	1927.52	1184.61	1230.11	2097.64	3359.38	2885.35	1197.6	45.006	2154.02	969.437	550.523	827.338	842.697	1920	733.564	55.4991	974.824	541.019	1185.45	2638.51	3347.83	2509.58	4393.73	41.8673	2815.02	1178.57
22.396	852.784	TAG 50:0	2.13335e+06	1.24299e+06	1.41882e+06	1.22072e+06	1.06289e+06	29.7031	1.41575e+06	420522	773014	893256	951275	1.05705e+06	1058500	12.6899	946619	120125	225369	183273	252693	149183	163090	22.2455	194722	43316.7	527247	963635	812638	532985	1.14225e+06	33.818	795752	269107
22.158	850.787	TAG 50:1	6.65647e+06	3.19944e+06	2.80423e+06	2.33756e+06	2.02666e+06	54.9741	3.40487e+06	1.8718e+06	1.87313e+06	1.75326e+06	2.13241e+06	3.68417e+06	4.6551e+06	45.6314	2.81961e+06	1.28663e+06	1.54799e+06	1.27119e+06	1.68923e+06	1.24375e+06	1.36164e+06	13.4024	1.42276e+06	190684	3.67698e+06	3.00754e+06	2.18424e+06	3.28877e+06	9.97438e+06	71.152	4.42638e+06	3.14946e+06
21.92	848.773	TAG 50:2	8.77073e+06	3.66704e+06	3.47587e+06	3.65751e+06	2.53144e+06	56.0262	4.42052e+06	2.47665e+06	2.84151e+06	2.73913e+06	3.18442e+06	6.71122e+06	1.02719e+07	64.1675	5.14963e+06	3.30439e+06	1.99163e+06	1.72934e+06	2.52005e+06	2.17673e+06	2.55317e+06	15.9914	2.19418e+06	350880	8.04441e+06	3.94491e+06	3.63022e+06	4.78648e+06	1.38728e+07	62.6576	6.85576e+06	4.29566e+06
21.653	846.758	TAG 50:3	6.21127e+06	2.50728e+06	2.8886e+06	2.30041e+06	1.83154e+06	55.7366	3.14782e+06	1.75449e+06	1.48256e+06	1.55725e+06	2.35068e+06	3.35625e+06	3.95762e+06	43.0937	2.54087e+06	1.09496e+06	1.27783e+06	1.67958e+06	1.24507e+06	1245520	1.05525e+06	17.6357	1.30065e+06	229378	3.42415e+06	3.52829e+06	2.20625e+06	3.57021e+06	1.20729e+07	80.9642	4.96036e+06	4.01611e+06
21.333	844.738	TAG 50:4	1.12138e+06	246254	270268	495705	391587	71.0423	505040	358792	338719	331519	408794	658869	625883	33.4604	472757	158186	112049	196860	243464	194391	210986	25.3474	191550	48553	525029	573125	441004	551360	1.63866e+06	67.2551	745835	501613
20.667	842.73	TAG 50:5	72757.8	186645	137834	83631.9	171465	39.111	130467	51026.8	32980.1	144939	52096.9	99267.5	94682.6	51.671	84793.3	43813.6	1742.16	1161.87	79172.3	922.857	1055.36	207.38	16810.9	34862.5	225335	206348	221464	267437	814672	75.6054	347051	262389
20.403	840.713	TAG 50:6	28121.1	65884.4	19942.4	56170.1	109194	63.3192	55862.4	35371.6	13207.4	38565.7	56456.2	26340.8	27452.1	49.91	32404.4	16173.1	32979.1	28143.9	19344.6	15677.1	16716.3	33.7104	22572.2	7609.18	85523.6	54087.8	78253.6	62214.6	377707	105.024	131557	138167
19.501	838.693	TAG 50:7	1069.2	1436.42	1132.2	951.389	576.177	30.1959	1033.08	311.947	1443.18	801.347	956.25	659.236	994.012	30.4561	970.805	295.669	1104.53	1176.26	861.423	582.857	422.145	39.2373	829.443	325.451	2367.27	1135.14	1771.74	6210.73	923.345	87.044	2481.64	2160.12
22.375	878.818	TAG 52:1	1.94952e+06	1.27252e+06	1.01899e+06	1.09598e+06	830698	34.9009	1.23354e+06	430516	1.27276e+06	604572	1.10218e+06	2.21374e+06	4.49963e+06	79.7354	1.93858e+06	1.54573e+06	742181	567353	867685	904146	1.20289e+06	27.3112	856851	234017	3.50534e+06	1.11038e+06	1.36969e+06	1.45339e+06	2.59246e+06	50.4902	2.00625e+06	1.01296e+06
22.187	876.804	TAG 52:2	6.34456e+06	4.61649e+06	3.74668e+06	4.93347e+06	2.98068e+06	28.1248	4.52438e+06	1.27247e+06	5.22206e+06	3.92613e+06	4.12049e+06	8.97501e+06	1.79128e+07	73.2864	8.03129e+06	5.88584e+06	2.37852e+06	2.01832e+06	3.47901e+06	3.93919e+06	5.30526e+06	38.2925	3.42406e+06	1.31116e+06	1.53402e+07	4.19248e+06	6.62478e+06	6.51347e+06	1.35244e+07	52.8362	9.23905e+06	4.88157e+06
21.931	874.79	TAG 52:3	6.89534e+06	5.2329e+06	4.526e+06	7.08822e+06	4.03141e+06	24.8656	5.55477e+06	1.38123e+06	6.64111e+06	5.23715e+06	5655025	1.18897e+07	1.92533e+07	61.1351	9.73525e+06	5.95165e+06	2.76075e+06	2.62724e+06	3.89899e+06	5.22913e+06	6.40111e+06	38.799	4.18344e+06	1.62313e+06	1.64031e+07	5.37385e+06	8.34566e+06	8.04602e+06	1.84478e+07	50.6488	1.13233e+07	5.73512e+06
21.662	872.776	TAG 52:4	7.31763e+06	6.19812e+06	5.93439e+06	1.01975e+07	5.54781e+06	26.7713	7.03909e+06	1.88445e+06	7.56084e+06	5.95635e+06	6.69914e+06	1.27462e+07	1.9477e+07	54.223	1.04879e+07	5.68685e+06	2.90223e+06	3.16151e+06	3.65398e+06	5.53017e+06	6.76428e+06	38.0103	4.40243e+06	1.67338e+06	1.73029e+07	6.90946e+06	1.05067e+07	9.59492e+06	2.66816e+07	56.0567	1.41991e+07	7.95955e+06
21.364	870.764	TAG 52:5	6.04085e+06	5.3346e+06	5.61718e+06	7.70565e+06	5.32337e+06	16.5669	6.00433e+06	994729	5.80478e+06	5.14778e+06	5.59124e+06	7.92528e+06	10886500	33.7485	7.07112e+06	2.3864e+06	2.5976e+06	2.65067e+06	2.70121e+06	3.43888e+06	3.96738e+06	19.7817	3.07115e+06	607527	1.0457e+07	6.05698e+06	7.45288e+06	7.61385e+06	1.85513e+07	50.1317	1.00264e+07	5.0264e+06
20.994	868.746	TAG 52:6	5.38156e+06	4.60783e+06	5.21118e+06	5.56221e+06	4.44332e+06	9.72521	5.04122e+06	490269	3.73513e+06	3.84244e+06	4.16824e+06	4.24566e+06	5.03196e+06	12.1217	4.20469e+06	509678	2.17643e+06	2.2702e+06	2.08968e+06	2.07995e+06	2.30626e+06	4.69938	2.1845e+06	102658	5.68725e+06	5.7537e+06	5.70553e+06	6.14145e+06	1.2079e+07	39.6473	7.07339e+06	2.80441e+06
20.415	866.726	TAG 52:7	1.12225e+06	982014	1.04368e+06	1035250	1.01117e+06	5.04516	1.03887e+06	52412.8	932267	935205	1.00649e+06	950475	1.04401e+06	5.07205	973688	49386	563972	440824	534434	495094	545869	9.50421	516039	49045.4	1.10027e+06	1.10197e+06	1.05421e+06	1.16851e+06	1.44929e+06	13.5108	1.17485e+06	158731
19.721	864.71	TAG 52:8	351176	319931	343580	332778	327330	3.7352	334959	12511.4	375861	132128	364278	382608	202249	39.8988	291425	116275	121303	63611.5	110891	183014	19287.2	62.0852	99621.5	61850.2	349095	354757	343678	371318	447077	11.4114	373185	42585.5
22.524	906.849	TAG 54:1	1.14581e+06	669303	680190	695479	505158	32.4669	739187	239991	1.14063e+06	802744	608953	2.08213e+06	5.36278e+06	98.2042	1.99945e+06	1.96354e+06	96602.8	148205	699607	1.00719e+06	1.23156e+06	79.5298	636633	506313	3.62034e+06	703666	330391	1.23016e+06	1.78986e+06	83.997	1.53488e+06	1.28926e+06
22.4	904.836	TAG 54:2	2.01175e+06	3.64508e+06	2.69578e+06	4.36797e+06	2.42855e+06	31.6521	3.02983e+06	959004	6.44697e+06	4.19972e+06	4.24216e+06	1.2064e+07	2.83416e+07	92.0481	1.10589e+07	1.01795e+07	2.06274e+06	1.89326e+06	3.60635e+06	5.72293e+06	8.04079e+06	61.2407	4.26521e+06	2.61205e+06	2.15607e+07	2.79039e+06	6.85033e+06	6.79516e+06	1.12813e+07	73.0546	9.85558e+06	7.19996e+06
22.207	902.823	TAG 54:3	1.12128e+07	1.01351e+07	8.14892e+06	1.4073e+07	7.30851e+06	26.2756	1.01757e+07	2.67372e+06	1.41726e+07	1.05561e+07	9.71921e+06	2.4469e+07	5.08098e+07	78.2365	2.19454e+07	1.71693e+07	4.902e+06	4.25713e+06	8.3059e+06	1.12926e+07	1.5658e+07	53.1861	8.88313e+06	4.72459e+06	4.3498e+07	8.16366e+06	1.93737e+07	1.71117e+07	2.8275e+07	57.4405	2.32844e+07	1.33747e+07
21.986	900.807	TAG 54:4	8.6269e+06	8.60525e+06	6.81777e+06	1.31132e+07	6.7633e+06	29.4348	8.78529e+06	2.58593e+06	1.15886e+07	9.34916e+06	9.35433e+06	2.0627e+07	3.69014e+07	66.998	1.75641e+07	1.17676e+07	4.27505e+06	3.97389e+06	6.7061e+06	9.49586e+06	1.2063e+07	47.4718	7.30277e+06	3.46676e+06	3.13235e+07	7.60333e+06	1.53248e+07	1.38788e+07	2.28622e+07	50.1513	1.81985e+07	9.12678e+06
21.702	898.793	TAG 54:5	9.28698e+06	8.64265e+06	8.12327e+06	1.37614e+07	8.64583e+06	23.8543	9.69203e+06	2.31197e+06	1.03502e+07	8.06009e+06	9.15879e+06	1.63004e+07	2.39191e+07	48.7511	1.35577e+07	6.60954e+06	3.78991e+06	3.68901e+06	5.02833e+06	7.04283e+06	8.7109e+06	38.5603	5.6522e+06	2.1795e+06	2.10861e+07	9.0429e+06	1.41947e+07	1.32729e+07	2.04247e+07	32.6395	1.56043e+07	5.09315e+06
21.398	896.779	TAG 54:6	1.25433e+07	1.2121e+07	1.22413e+07	15692500	1.1362e+07	13.1235	1.2792e+07	1.67877e+06	1.20279e+07	1.23116e+07	1.32539e+07	1.68649e+07	2.16591e+07	26.82	1.52235e+07	4.08294e+06	6.52105e+06	5.56671e+06	6.4639e+06	6.47287e+06	7.73476e+06	11.7848	6.55186e+06	772125	2.06166e+07	1.31828e+07	1.62047e+07	1.46727e+07	1.99411e+07	19.22	1.69236e+07	3.25271e+06
21.001	894.767	TAG 54:7	1.56143e+07	1.46762e+07	1.54086e+07	1.66483e+07	1.44491e+07	5.66103	1.53593e+07	869495	1.24319e+07	1.26164e+07	1.35213e+07	1.3796e+07	1.59865e+07	10.3753	1.36704e+07	1.41835e+06	6.64111e+06	6.35291e+06	6.70416e+06	6.54464e+06	7.07679e+06	3.99539	6.66392e+06	266249	1.70214e+07	1.58947e+07	1.67452e+07	1.73283e+07	2.13434e+07	12.0203	1.76666e+07	2.12359e+06
20.525	892.749	TAG 54:8	1.34941e+07	1.27349e+07	1.35725e+07	1.30687e+07	1.24869e+07	3.5979	1.30714e+07	470296	1.12638e+07	1.11796e+07	1.24996e+07	1.20249e+07	1.28512e+07	6.1755	1.19638e+07	738826	6.46547e+06	4.83512e+06	6.03786e+06	5.75503e+06	6.12665e+06	10.5809	5.84403e+06	618353	1.34e+07	1.37703e+07	1.32364e+07	1.44505e+07	1.64322e+07	9.13248	1.42579e+07	1.3021e+06
19.819	890.73	TAG 54:9	5.2363e+06	5.24198e+06	5.63575e+06	5.24951e+06	5.12901e+06	3.67816	5.29851e+06	194888	6.91254e+06	6.55372e+06	7.81654e+06	7.57921e+06	8.07997e+06	8.61641	7.3884e+06	636615	3.45595e+06	3.42277e+06	3.17553e+06	3.12565e+06	3.22594e+06	4.54593	3.28117e+06	149160	4.60279e+06	5.2927e+06	4.88534e+06	5.10489e+06	5.53123e+06	7.05889	5.08339e+06	358831
22.838	934.877	TAG 56:1	928156	479647	431990	421774	321936	45.8794	516701	237059	649582	510791	509878	1.20761e+06	2.92613e+06	88.5494	1.1608e+06	1.02788e+06	316010	240496	417112	469483	645270	37.1318	417674	155090	1.65651e+06	422541	600051	662659	977453	56.2974	863842	486320
22.637	932.876	TAG 56:2	1.84562e+06	1.68419e+06	1.11823e+06	1.91405e+06	974704	28.6543	1.50736e+06	431923	3.72538e+06	2.5273e+06	2.26843e+06	7.13227e+06	1.90728e+07	101.524	6.94524e+06	7.05109e+06	1.24895e+06	1.02655e+06	2.21446e+06	3.34865e+06	4.85517e+06	62.52	2.53876e+06	1.58723e+06	1.25623e+07	1.23774e+06	3.41775e+06	3.61145e+06	5.63723e+06	82.2123	5.29329e+06	4.35174e+06
22.434	930.855	TAG 56:3	4.74815e+06	5.04216e+06	3.30289e+06	7.29333e+06	3.28782e+06	34.6791	4.73487e+06	1.64201e+06	1.13586e+07	7.25151e+06	6.444e+06	2.12279e+07	4.73493e+07	91.0302	1.87263e+07	1.70466e+07	3.31763e+06	2.99045e+06	6.39123e+06	1.06509e+07	1.4984e+07	66.7808	7.66683e+06	5.11997e+06	3.48122e+07	3.68878e+06	1.21126e+07	1.09625e+07	1.9285e+07	72.9408	1.61722e+07	1.17961e+07
22.245	928.838	TAG 56:4	6.69472e+06	7.05598e+06	4.95417e+06	1.18472e+07	5.02084e+06	39.524	7.11459e+06	2.81197e+06	1.40781e+07	9.25501e+06	8507750	2.59804e+07	5.20719e+07	82.8837	2.19786e+07	1.82167e+07	4.0453e+06	3.70343e+06	7.69316e+06	12674300	1.68395e+07	63.2269	8.99114e+06	5.68482e+06	4.21217e+07	5.65072e+06	1.61581e+07	1.48779e+07	2.56273e+07	66.1663	2.08872e+07	1.38202e+07
22.013	926.825	TAG 56:5	1.0928e+07	1.08405e+07	8.88382e+06	2.01564e+07	1.09527e+07	36.0253	1.23523e+07	4.44995e+06	1.71319e+07	1.08227e+07	1.02828e+07	2.93855e+07	6.0369e+07	81.6614	2.55984e+07	2.0904e+07	4.77457e+06	4.94761e+06	8.7309e+06	1.52972e+07	20346000	63.059	1.08193e+07	6.82251e+06	4.96473e+07	8.84373e+06	2.19573e+07	2.26688e+07	3.39606e+07	55.7471	2.74155e+07	1.52834e+07
21.815	924.812	TAG 56:6	1.53086e+07	9.35234e+06	1.38473e+07	1.22497e+07	4.27632e+06	39.6421	1.10069e+07	4.36335e+06	2.55126e+06	5.5962e+06	5.5583e+06	2.06761e+07	3.77535e+07	102.859	1.44271e+07	1.48395e+07	2.28336e+06	3.23772e+06	3.83473e+06	5.90693e+06	7.74833e+06	47.8874	4.60221e+06	2.20388e+06	2.79352e+07	1.37977e+07	1.10931e+07	7.0988e+06	7.23338e+06	63.8805	1.34316e+07	8.5802e+06
21.481	922.797	TAG 56:7	2.68519e+06	2.78737e+06	2.49986e+06	7.05976e+06	2.41437e+06	57.3573	3.48931e+06	2.00137e+06	3.95433e+06	2.57145e+06	3.00061e+06	6.91317e+06	1.26893e+07	71.9935	5.82577e+06	4.19418e+06	1.17144e+06	1.13926e+06	1.70341e+06	2998760	3.39653e+06	50.5474	2.08188e+06	1.05234e+06	1.04056e+07	2.16392e+06	5.90214e+06	4.61767e+06	7.89832e+06	50.6753	6.19754e+06	3.14062e+06
21.118	920.779	TAG 56:8	506682	476679	499390	669656	512584	14.5588	532998	77598.4	460401	434926	440219	541717	691608	21.0717	513774	108261	23069.7	37643.9	10187.3	45237.1	16238.8	55.3325	26475.3	14649.5	673895	504372	621710	579548	710014	13.0463	617908	80614
20.702	918.762	TAG 56:9	7038.06	150841	172278	195802	149989	54.7782	135190	74054.4	17397.7	28585.9	17562.5	124328	59562.9	91.4274	49487.4	45245	25275.3	12607.9	18992.5	22908.6	34705.9	35.6278	22898	8158.07	60047.3	174889	159906	23666.7	134436	59.3735	110589	65660.5
23.083	962.904	TAG 58:1	535235	248182	239149	136979	177856	58.4976	267480	156470	303344	239579	252428	594611	1.29156e+06	83.2164	536304	446293	144749	73679.9	190243	214514	284228	43.2954	181483	78573.7	773807	241385	289551	323897	523080	51.099	430344	219901
22.87	960.899	TAG 58:2	1.04011e+06	688818	461597	679139	401357	38.3496	654204	250885	1.48926e+06	935168	919297	2.69159e+06	8.22264e+06	108.281	2.85159e+06	3.08772e+06	498038	438540	774903	1.24404e+06	1.83681e+06	61.0383	958466	585032	4.96867e+06	558899	1.40368e+06	1.5103e+06	2.24422e+06	79.1684	2.13715e+06	1.69195e+06
22.636	958.895	TAG 58:3	2.13493e+06	2.20158e+06	1.35267e+06	2.86335e+06	1.29588e+06	33.2381	1.96968e+06	654684	5.31466e+06	3.73508e+06	2.96147e+06	1.00247e+07	2.6555e+07	100.875	9.71819e+06	9.80325e+06	1.6928e+06	1.48299e+06	3.13694e+06	4.8426e+06	7.04765e+06	64.0596	3.64059e+06	2.33215e+06	1.7326e+07	1.69303e+06	4.96978e+06	5.08076e+06	8.49725e+06	79.7244	7.51337e+06	5.98999e+06
22.451	956.878	TAG 58:4	3.52172e+06	3.88035e+06	2.43112e+06	5.79011e+06	2.49526e+06	37.6997	3.62371e+06	1.36613e+06	8.14634e+06	5.71442e+06	4872175	1.51309e+07	3.47535e+07	90.5614	1.37235e+07	1.24282e+07	2.45904e+06	2.29087e+06	4.73051e+06	7.89096e+06	1.06325e+07	64.4665	5.60078e+06	3.61062e+06	2.60045e+07	2.96189e+06	9.04436e+06	8.08866e+06	1.44112e+07	72.4618	1.21021e+07	8.76942e+06
22.263	954.853	TAG 58:5	5.64272e+06	4.77169e+06	4.60658e+06	7.71616e+06	6.73506e+06	22.4553	5.89444e+06	1.32361e+06	7.64601e+06	4.26023e+06	4.14207e+06	1.16702e+07	2.40257e+07	79.6388	1.03488e+07	8.24169e+06	2.07811e+06	2.2951e+06	3.73857e+06	6.49369e+06	8.73296e+06	61.5905	4.66769e+06	2.87485e+06	2.02544e+07	4.49883e+06	8.86936e+06	1.00561e+07	1.43883e+07	51.4737	1.16134e+07	5.97785e+06
22.11	952.836	TAG 58:6	1.3894e+07	8.06706e+06	1.27673e+07	1.12639e+07	2.22869e+07	38.8004	1.36558e+07	5.29852e+06	7.60433e+06	1.67668e+06	2.4185e+06	5.55196e+06	1.02979e+07	65.1631	5.50988e+06	3.59041e+06	891352	2.91963e+06	415925	3.73426e+06	5.17569e+06	75.4258	2.62737e+06	1.98172e+06	6.95795e+06	1.21993e+07	7.68915e+06	1.78575e+07	1.50863e+07	39.1954	1.19581e+07	4.68701e+06
21.816	950.819	TAG 58:7	527761	547494	458790	1.11229e+06	425183	46.0353	614304	282797	831895	565350	580559	1.3612e+06	2.49435e+06	69.3404	1.16667e+06	808974	282348	282716	421757	698369	862862	51.1008	509610	260415	1.99197e+06	422220	1.08842e+06	947881	1.53011e+06	49.7613	1.19612e+06	595205
23.143	988.928	TAG 60:2	390062	239887	163502	253931	169784	37.5576	243433	91427.7	388349	321700	313788	772111	2.2487e+06	102.197	808929	826700	116892	143173	266513	341106	508962	57.8724	275329	159339	1.34315e+06	234801	376199	500962	629711	69.9491	616964	431561
22.871	986.914	TAG 60:3	480488	399971	279871	493726	254019	29.0958	381615	111034	1.02354e+06	652364	616700	1.82071e+06	4.74976e+06	97.7847	1.77261e+06	1.73335e+06	317763	267507	558663	892411	1.28017e+06	63.9632	663304	424270	3.03581e+06	378041	889674	942981	1.44145e+06	76.3501	1.33759e+06	1.02125e+06
22.676	984.898	TAG 60:4	709308	717286	478546	864469	447848	27.3715	643491	176133	1.59297e+06	1.07945e+06	971191	2.63289e+06	7.03558e+06	95.0851	2.66242e+06	2.53156e+06	461366	441122	903693	1.35355e+06	1.90703e+06	61.5986	1.01335e+06	624211	4.59265e+06	583983	1.51059e+06	1.48538e+06	2.41294e+06	72.1511	2.11711e+06	1.52752e+06
22.492	982.882	TAG 60:5	1.35126e+06	1.07855e+06	1.12321e+06	1.42974e+06	1.75842e+06	20.2539	1.34824e+06	273071	1.61415e+06	969121	991681	2.00397e+06	4.20002e+06	67.9217	1.95579e+06	1.32841e+06	442049	600486	790363	1.30057e+06	1.82471e+06	57.1571	991634	566789	3.63839e+06	1.22899e+06	1.66591e+06	2.10871e+06	2.79888e+06	41.605	2.28818e+06	951996
22.357	980.866	TAG 60:6	3.5367e+06	2.08254e+06	3.04727e+06	2.73478e+06	5.58866e+06	39.24	3.39799e+06	1.33337e+06	2.09514e+06	541838	708406	1.11731e+06	1.63709e+06	52.9962	1.21996e+06	646530	240418	916874	322112	1.05327e+06	1.43015e+06	63.593	792565	504016	1667040	3.02626e+06	1.94148e+06	4.42934e+06	3.79309e+06	39.6981	2.97144e+06	1.1796e+06
22.133	978.851	TAG 60:7	290457	286685	262071	182365	222889	18.4465	248893	45912.1	313651	301370	351975	368073	456668	17.1151	358347	61331.6	149909	210647	222993	246003	266685	20.2209	219247	44333.8	417895	383534	372105	339046	505770	15.7676	403670	63649.1
		TAG	2.30057e+08	1.8299e+08	1.79261e+08	2.44792e+08	1.74195e+08	16.153	2.02259e+08	3.2671e+07	2.19044e+08	1.70683e+08	1.77745e+08	3.65043e+08	6.6767e+08	65.4735	3.20037e+08	2.0954e+08	8.62435e+07	8.37096e+07	1.19378e+08	1.65778e+08	2.13072e+08	41.4703	1.33636e+08	5.54193e+07	5.38368e+08	1.88578e+08	2.721e+08	2.79759e+08	4.56659e+08	41.7199	3.47093e+08	1.44807e+08
			28.9	34.6	29.5	28.8	36.1				35.2	29.7	32	31.4	33.4				28.7	27.8	26.7	35	28.9				27.5	29.6	27.6	26.1	28.7

## Sheet: Roots
Average Rt(min)	Average Mz	Metabolite name	RM1_1	RM1_2	RM1_4	RM1_5	RM1_6				RM2_1	RM2_2	RM2_3	RM2_4	RM2_6				RM3_1	RM3_2	RM3_4	RM3_5	RM3_6				RM4_1	RM4_2	RM4_3	RM4_4	RM4_6
			M1	M1	M1	M1	M1	CV (%)	Avg	Stdev	M2	M2	M2	M2	M2	CV (%)	Avg	Stdev	M3	M3	M3	M3	M3	CV (%)	Avg	Stdev	M4	M4	M4	M4	M4	CV (%)	Avg	Stdev
15.204	654.605	Cer 40:1	3.11284e+06	3.50772e+06	3.97778e+06	3.86452e+06	4.24666e+06	11.7709	3.7419e+06	1.5776e+06	3.20212e+06	3.02606e+06	3.53738e+06	2.86481e+06	3.99478e+06	13.5334	3.32503e+06	449989	2.75456e+06	3.6504e+06	3.0465e+06	3.40985e+06	3.61226e+06	11.696	3.29471e+06	385350	3.20715e+06	2.75402e+06	3.32698e+06	3.86564e+06	2.99066e+06	12.9355	3.22889e+06	417673
16.871	682.637	Cer 42:1	2.03928e+07	2.46856e+07	2.6393e+07	2.68418e+07	2.63357e+07	10.6916	2.49298e+07	1.0453e+07	1.97277e+07	1.79814e+07	2.30171e+07	1.75919e+07	2.37667e+07	13.933	2.0417e+07	2.8447e+06	1.70022e+07	2.16229e+07	2.06584e+07	1.99131e+07	2.42297e+07	12.6998	2.06853e+07	2.62698e+06	1.83078e+07	17706440	2.03258e+07	2.41376e+07	1.79298e+07	13.7109	1.96815e+07	2.69851e+06
15.178	680.621	Cer 42:2	6.76817e+06	8.34965e+06	8.30356e+06	8.63116e+06	8.59544e+06	9.52957	8.1296e+06	3.39045e+06	6.59926e+06	5.9994e+06	7.36148e+06	6.10749e+06	7.87122e+06	11.9297	6.78777e+06	809759	5.89145e+06	7.52317e+06	7.03791e+06	7.85166e+06	8.47103e+06	13.1872	7.35504e+06	969924	6.52914e+06	5761130	6.69149e+06	8.06301e+06	6.26752e+06	12.8866	6.66246e+06	858565
18.587	710.667	Cer 44:1	3.97273e+06	3.94852e+06	4.33553e+06	4.72753e+06	4.48656e+06	7.80497	4.29418e+06	1.77853e+06	3.46594e+06	3.12397e+06	4.21965e+06	3.07876e+06	4.04997e+06	14.6299	3.58765e+06	524869	2.92565e+06	2.92042e+06	2.67954e+06	2.47741e+06	4.23973e+06	22.6835	3.04855e+06	691520	3.35976e+06	3294790	3.72138e+06	4.32876e+06	3.39191e+06	11.8688	3.61932e+06	429571
17.179	726.661	Cer 48:5	557401	560453	621054	706808	652915	10.2322	619726	259278	875379	909866	1.00935e+06	847515	1.05381e+06	9.43311	939184	88594.3	807580	929172	882755	891276	898833	5.11305	881923	45093.1	633981	564160	686875	739010	623908	10.2079	649587	66309
		Cer	3.4804e+07	4.10519e+07	4.36309e+07	4.47718e+07	4.43173e+07	9.88313	4.17152e+07	1.74248e+07	3.38704e+07	3.10407e+07	3.91449e+07	3.04905e+07	4.07365e+07	13.3308	3.50566e+07	4.67331e+06	2.93815e+07	3.66461e+07	3.43051e+07	3.45433e+07	4.14516e+07	12.3797	3.52655e+07	4.36575e+06	3.20379e+07	3.00805e+07	3.47526e+07	4.1134e+07	3.12038e+07	13.0792	3.38417e+07	4.42622e+06
15.371	586.54	DAG 32:0	277681	238672	331820	299377	321837	12.6883	293877	124519	924556	1.17709e+06	931514	964471	1.20561e+06	13.3341	1.04065e+06	138760	228749	253930	79982.8	193144	225327	34.8969	196226	68477	219262	224037	241003	292276	237804	11.9723	242876	29077.9
13.957	584.526	DAG 32:1	559929	637413	756513	624819	722807	11.978	660296	278687	762329	764400	714574	803773	931238	10.3519	795263	82324.8	752498	886073	710907	788034	788469	8.24948	785196	64774.6	707498	599330	740155	863372	660275	13.8401	714126	98835.4
11.799	580.486	DAG 32:3	24723.4	34288	64322.8	93718.9	28281	60.0237	49066.8	33078.7	39755.9	9927.59	45554.9	47688.1	2842.66	72.4966	29153.8	21135.5	5010.6	8512.82	7455.17	25456.9	10258.5	71.5942	11338.8	8117.92	48073.5	20620	60858.6	128612	33237.3	72.3043	58280.3	42139.2
17.005	614.572	DAG 34:0	2663.12	1586.67	305668	302591	346662	90.7306	191834	174249	2.0804e+06	2.80111e+06	2.15931e+06	2.2473e+06	2.85552e+06	15.235	2.42873e+06	370016	2727.92	1739.93	2103.45	1772.99	195752	212.182	40819.2	86610.8	231128	2840	263013	281378	261848	55.8161	208042	116121
15.511	612.558	DAG 34:1	2.08446e+06	2.46426e+06	2.81966e+06	2.63658e+06	2.78423e+06	11.7099	2.55784e+06	1.07805e+06	2.58813e+06	2.63076e+06	2.50857e+06	2.64273e+06	3.22786e+06	10.6243	2.71961e+06	288940	2.16715e+06	2.49249e+06	2.07402e+06	2.19608e+06	2.20162e+06	7.06909	2.22627e+06	157377	2.40769e+06	2.14678e+06	2.38372e+06	2.75077e+06	2.22232e+06	9.78794	2.38225e+06	233174
14.255	610.544	DAG 34:2	3.18367e+07	3.79845e+07	3.82631e+07	3.81399e+07	4.02037e+07	8.52142	3.72856e+07	1.54848e+07	4.27968e+07	4.06952e+07	3.8214e+07	4.036e+07	4.82258e+07	9.06198	4.20584e+07	3.81132e+06	3.49616e+07	4.11628e+07	3.57651e+07	3.89199e+07	3.76248e+07	6.59728	3.76868e+07	2.48631e+06	3.82146e+07	34487570	3.92344e+07	4.5716e+07	3.76724e+07	10.5451	3.9065e+07	4.11944e+06
13.216	608.527	DAG 34:3	4.97185e+06	7288528	7.18707e+06	6.35399e+06	6.59944e+06	14.3488	6.48018e+06	2.77316e+06	2.40385e+07	1.72521e+07	1.88957e+07	2.09954e+07	2.68617e+07	17.9552	2.16087e+07	3.87989e+06	2.04127e+07	2.48524e+07	2.12707e+07	2.31378e+07	2.16452e+07	7.86358	2.22638e+07	1.75073e+06	8.00076e+06	7.43189e+06	7.71236e+06	9.4355e+06	8.10357e+06	9.48644	8.13682e+06	771894
11.838	606.5	DAG 34:4	111787	112251	54360.8	1.18273e+06	51755.3	162.902	302577	457828	6276.47	10082.8	1.15017e+06	1.36901e+06	103395	127.633	527788	673633	52519.4	20058.6	1.34836e+06	18793.1	5772.11	204.909	289100	592394	25594.2	47096.7	40309.8	79807.7	19674.1	55.4938	42496.5	23582.9
10.801	604.485	DAG 34:5	167780	6736	152617	91455.5	8344.41	89.7032	85386.6	76850.3	6111.76	22603.4	7708.46	48752.5	10304.2	93.2134	19096.1	17800.1	337696	42033	8982.76	198491	104707	95.937	138382	132760	225565	135970	42693.6	189173	385000	64.5141	195680	126242
9.756	602.475	DAG 34:6	244128	259536	353506	34508.9	155973	57.4335	209530	137472	219226	388797	22473.4	13681.4	6559.44	130.433	130147	169755	333417	62454.2	6510.34	314115	72163.3	97.4922	157732	153776	300073	260780	281404	166516	58610.8	47.1583	213477	100672
16.683	640.552	DAG 36:1	531574	850691	1.36095e+06	707858	799785	36.5007	850172	444402	110044	716903	135633	347695	195850	82.9982	301225	250011	65441.7	129832	36610.3	68298.9	233639	73.6592	106764	78641.8	1.32711e+06	845750	1.39985e+06	1.61164e+06	1.76671e+06	25.2093	1.39021e+06	350462
15.872	638.582	DAG 36:2	2.75965e+06	3560320	3.81676e+06	3.77794e+06	3.92032e+06	13.1761	3.567e+06	1.51568e+06	3.20391e+06	3.04868e+06	3.47236e+06	3.35685e+06	3.65389e+06	6.99806	3.34714e+06	234235	2.50869e+06	2.81534e+06	2.58032e+06	2.58679e+06	2.93695e+06	6.76815	2.68562e+06	181766	3.49636e+06	2.94222e+06	3.44855e+06	3.85789e+06	3.08523e+06	10.7545	3.36605e+06	362003
14.363	636.561	DAG 36:3	2.97819e+06	3.23326e+06	3.87494e+06	3.82992e+06	4.41665e+06	15.5143	3.66659e+06	1.58098e+06	3.80593e+06	3.51025e+06	3.44473e+06	4.26437e+06	4.45206e+06	11.5194	3.89547e+06	448734	3.27533e+06	3.83597e+06	3.34697e+06	3.29602e+06	3.50206e+06	6.74109	3.45127e+06	232653	4.03212e+06	3348310	3.73191e+06	4.0063e+06	3.28153e+06	9.62601	3.68003e+06	354240
13.244	634.543	DAG 36:4	2.12453e+06	2.91349e+06	3.45651e+06	3.06118e+06	3.67656e+06	19.6473	3.04645e+06	1.35403e+06	1.16736e+07	7.54578e+06	8.85002e+06	1.04828e+07	1.28422e+07	20.6771	1.02789e+07	2.12538e+06	1.01329e+07	1.24281e+07	1.08634e+07	1.07656e+07	1.08131e+07	7.74	1.10006e+07	851448	4.45604e+06	3891080	4.01389e+06	4.45599e+06	3.83924e+06	7.33869	4.13125e+06	303180
12.292	632.518	DAG 36:5	8.12521e+06	6630208	6.83242e+06	8.57175e+06	1.03553e+07	18.5902	8.10297e+06	3.57187e+06	5.27454e+06	7.09728e+06	4.75692e+06	7.09431e+06	5.98691e+06	17.4853	6.04199e+06	1.05646e+06	6.79306e+06	7.30697e+06	3.82804e+07	5.21677e+06	6.90051e+06	110.164	1.28995e+07	1.42106e+07	8.48142e+06	8.03052e+06	8.74207e+06	7.64886e+06	7.78076e+06	5.70278	8.13673e+06	464020
11.157	630.499	DAG 36:6	994340	2.78224e+06	2.23515e+06	1.08129e+07	1.02633e+06	115.458	3.57019e+06	3.96454e+06	3.78819e+06	1.68193e+06	1.86772e+07	2.01946e+07	2.26491e+06	99.5643	9.32136e+06	9.28075e+06	1.14121e+07	1.42543e+07	1.78763e+07	3.22188e+06	1.18429e+07	46.0713	1.17215e+07	5.40026e+06	1.12736e+07	8346000	799438	7.04767e+06	3.63891e+06	65.6827	6.22112e+06	4.0862e+06
17.005	666.604	DAG 38:2	7546.1	2864	3025.32	2693.95	8528.7	57.9686	4931.61	3239.89	6950	9186.21	2742.95	183342	21916.1	173.468	44827.5	77761.5	3367.49	2142.86	1872.41	3468.39	1840.14	32.0054	2538.26	812.379	5086.26	0	6070.71	3060.9	7636.08	67.5646	4370.79	2953.11
14.627	662.575	DAG 38:4	30138.3	17165.3	19427.2	43850.5	51142	46.0618	32344.7	18746.7	4982.35	17244.8	3112.85	824929	3230.77	214.278	170700	365772	5879.86	51505.5	33713.8	1844.83	47105.4	82.2606	28009.9	23041.1	65290.7	50710	53292.9	70599.4	39107.6	22.3102	55800.1	12449.1
13.415	660.558	DAG 38:5	7102.84	8114.67	12022.2	10797.2	9719.03	20.7718	9551.17	4276.32	50297.1	20165.5	1780.56	144298	1192.31	137.215	43546.8	59752.5	27756.2	3619.05	61931	37520.1	605.442	96.4702	26286.4	25358.5	12383.4	17900	14047.1	7990.38	20180.4	32.8734	14500.3	4766.73
12.354	658.541	DAG 38:6	978.723	666.667	639.241	85523.1	20966.8	168.724	21754.9	33992.8	885.294	1700	1739.81	99928.8	734.266	210.149	20997.6	44126.3	20328.6	55461.5	61882.8	580.46	73054.4	72.2161	42261.6	30519.7	69821.1	2670	7225.59	27041.7	8113.92	121.022	22974.5	27804.1
17.377	692.626	DAG 40:3	5209.22	5461.33	8332.28	5537.37	1945.62	42.7757	5297.16	2951.08	5600	1662.07	1062.7	2505.08	4657.34	63.0327	3097.44	1952.4	2402.83	6948.72	4958.62	5629.31	1108.84	56.9107	4209.66	2395.75	5031.95	2303.33	5181.82	3131.41	1582.28	46.8043	3446.16	1612.95
16.016	690.605	DAG 40:4	317723	210416	260228	329601	251350	18.0264	273864	120201	198874	219169	223238	224264	11052.4	52.7053	175320	92402.7	277873	317465	284938	325132	303925	6.73046	301867	20317	184364	182913	272222	24474.4	239158	52.6809	180626	95155.7
		DAG	5.81639e+07	6.92427e+07	7.21691e+07	8.09993e+07	7.57616e+07	11.9789	7.12673e+07	3.008e+07	1.01586e+08	8.96221e+07	1.0422e+08	1.16713e+08	1.12869e+08	10.0773	1.05002e+08	1.05813e+07	9.37791e+07	1.1099e+08	1.34708e+08	9.13231e+07	9.95309e+07	16.704	1.06066e+08	1.77173e+07	8.37889e+07	73017290	7.34936e+07	8.8668e+07	7.33629e+07	9.29701	7.84662e+07	7.29501e+06
13.607	938.704	DGDG 34:0	89234	113771	134829	156534	81942.6	27.0073	115262	54666.3	1502.94	3151.72	1213.17	1450.85	1031.47	50.8785	1670.03	849.686	7286.22	4468.86	1275.86	4339.08	1299.32	67.6136	3733.87	2524.6	73447.3	54240	76299.7	65948.7	48914.6	18.6683	63770	11904.8
12.158	936.668	DGDG 34:1	2120.57	600	829.114	992.883	1232.63	50.8315	1155.04	692.086	4570.59	20589.7	42106.6	62254.2	7101.4	89.8435	27324.5	24549.3	17501.8	31168.5	40713.8	14040.2	31751.7	40.7796	27035.2	11024.8	843.45	0	1979.8	913.462	655.063	81.2447	878.355	713.617
11.222	934.649	DGDG 34:2	746004	85568	104592	437819	767006	77.2793	428198	343726	317741	114934	99363.6	363607	307727	51.4476	240675	123821	748420	974253	435997	267233	740694	44.2375	633319	280165	699850	529393	211337	585804	347196	41.0158	474716	194708
10.086	932.61	DGDG 34:3	23968.1	6504	5525.32	16669	11852	59.1601	12903.7	8609.13	2588.24	8337.93	81279	28579.7	5335.66	130.684	25224.1	32963.9	2720.85	1014.65	1337.93	4772.99	4625.85	61.1065	2894.45	1768.7	12674.1	7133.33	9905.72	15214.7	4072.78	44.9157	9800.14	4401.8
8.844	930.602	DGDG 34:4	396830	55541.3	127193	16177.9	475991	97.2596	214347	205959	376247	213945	7667.71	20810.2	620248	103.985	247784	257658	117473	551575	6800	443431	24404.8	110.103	228737	251846	456083	177800	209441	487740	142544	55.5968	294722	163856
7.837	928.599	DGDG 34:5	2893.62	59842.7	5246.84	12814.9	97864	116.86	35732.4	40079.1	6364.71	92382.8	6485.89	78366.1	7685.31	113.181	38257	43299.8	6982.33	2241.76	8189.66	6198.28	40925.2	122.567	12907.4	15820.3	5690.1	4873.33	3835.02	7304.49	2965.19	34.0354	4933.62	1679.18
7.044	926.585	DGDG 34:6	371426	335472	370756	375093	376076	4.67172	365764	150101	239935	263148	248245	231719	327944	14.7006	262198	38544.7	227975	257872	216476	211126	226337	7.94664	227957	18114.9	264444	318610	297737	412503	307573	17.3162	320173	55441.7
12.487	962.683	DGDG 36:0	925.532	4637.33	6617.09	3530.25	4271.9	51.5884	3996.42	2448.28	6100	4241.38	126295	5661.02	2150.35	188.556	28889.5	54472.9	6752.65	80747.3	6896.55	4485.63	8224.49	154.946	21421.3	33191.4	41319.5	2326.67	639.731	2307.69	3265.82	175.989	9971.88	17549.4
11.529	962.629	DGDG 36:1	1124.11	0	810.127	2476.87	580.06	92.4798	998.234	904.72	861.765	927.586	3589.34	10047.5	793.706	122.776	3243.97	3982.81	745.583	652.015	2017.24	0	557.823	93.4472	794.532	742.468	1664.54	756.667	1656.57	875	477.848	50.0723	1086.12	543.847
10.229	958.646	DGDG 36:3	1.0772e+06	869467	1.22989e+06	1.16224e+06	1.34188e+06	15.6455	1.13613e+06	490311	876421	1.33181e+06	1.09339e+06	1.16368e+06	1.0439e+06	15.1154	1.10184e+06	166548	1.30101e+06	1.57255e+06	1.19963e+06	758520	1.29781e+06	24.1333	1.2259e+06	295851	1.2447e+06	1.12788e+06	1.30778e+06	1.25795e+06	1.17812e+06	5.77193	1.22329e+06	70607.4
9.178	956.632	DGDG 36:4	2.13144e+06	1.37321e+06	2.05194e+06	2.18131e+06	2.16834e+06	17.3435	1.98125e+06	865258	2.01008e+06	2.11269e+06	1.96776e+06	1.98855e+06	2.61226e+06	12.6625	2.13827e+06	270758	2.06221e+06	2.40457e+06	1.93402e+06	1.80764e+06	2.05241e+06	10.8427	2.05217e+06	222510	2.07416e+06	1.84839e+06	2.0926e+06	2.01962e+06	2.01998e+06	4.79843	2.01095e+06	96494.1
		DGDG	4.84317e+06	2.90461e+06	4.03823e+06	4.36565e+06	5.32703e+06	21.3661	4.29574e+06	1.93635e+06	3.84241e+06	4.16616e+06	3.67739e+06	3.95473e+06	4.93617e+06	11.9563	4.11537e+06	492046	4.49908e+06	5.88111e+06	3.85336e+06	3.52178e+06	4.42903e+06	20.3709	4.43687e+06	903831	4.87488e+06	4071410	4.21322e+06	4.85619e+06	4.05577e+06	9.43566	4.41429e+06	416518
12.655	840.655	HexCer(d18:2/25:0-OH)	10946.8	11048	5322.78	2320.28	23604.2	76.5562	10648.4	8473	91288.2	165434	180571	127119	7286.71	60.5177	114340	69195.8	84964.7	59201.5	103621	23689.7	39972.8	52.1442	62289.9	32480.6	63367.4	57580	50319.9	22974.4	93038	43.8665	57455.9	25203.9
15.454	844.688	HexCer(t18:0/24:1-OH)	3.2841e+07	36009776	3.69275e+07	3.71223e+07	3.47944e+07	4.97222	3.5539e+07	1.45946e+07	31795950	3.27191e+07	3.56374e+07	3.251e+07	3.9092e+07	8.81941	3.43509e+07	3.02955e+06	2.83367e+07	3.24067e+07	2.79526e+07	2.99783e+07	3.22376e+07	6.94816	3.01824e+07	2.09712e+06	3.06696e+07	2.8958e+07	3.3636e+07	3.75684e+07	3.14591e+07	10.2123	3.24582e+07	3.31473e+06
9.364	732.543	HexCer(t18:1/16:0-OH)	27464.5	44032	30882.9	7.39007e+06	20287	219.044	1.50255e+06	3.00698e+06	25108.8	8962.07	8.01055e+06	3.63567e+06	23353.1	151.034	2.34073e+06	3.53529e+06	27187.3	22699.6	6.70367e+06	26580.5	11353.7	219.993	1.3583e+06	2.98816e+06	34616.6	14933.3	18656.6	23990.4	11455.7	43.6402	20730.5	9046.84
13.919	816.657	HexCer(t18:1/22:0-OH)	4.87123e+06	5.20315e+06	5.45537e+06	5.44091e+06	5.32967e+06	4.55995	5.26006e+06	2.1581e+06	5.74557e+06	5.70398e+06	5.90048e+06	5.59355e+06	7.01886e+06	9.74922	5.99249e+06	584221	5.10425e+06	6.06209e+06	5.04947e+06	5.4495e+06	5.49523e+06	7.4498	5.43211e+06	404681	4.80945e+06	4.48012e+06	5.13203e+06	5.95265e+06	4.86621e+06	11.0201	5.04809e+06	556303
12.091	814.595	HexCer(t18:1/22:1-OH)	3.00088e+06	4041536	2.58969e+06	3.9444e+06	1.53998e+06	34.1905	3.0233e+06	1.54213e+06	0	6400	10235.1	2928.81	0	112.674	3912.78	4408.68	47194.3	48208.8	33703.4	320069	172694	98.9724	124374	123096	21124.6	5446.67	11804.7	68153.8	38731	86.7405	29052.2	25200
14.654	830.672	HexCer(t18:1/23:0-OH)	578908	488416	611494	538843	696356	13.4489	582803	248037	566579	552003	733154	522990	651497	14.2119	605245	86016.6	481654	583348	490207	522305	593221	9.69954	534147	51809.8	598310	529057	631438	682910	555750	10.1654	599493	60940.6
12.692	828.609	HexCer(t18:1/23:1-OH)	192709	727805	469152	567808	223550	52.2705	436205	270729	5702.94	4079.31	15128.5	6071.19	8954.55	54.6069	7987.3	4361.62	2664.31	4161.17	2900	67985.6	12612.2	156.138	18064.7	28205.8	4076.68	2086.67	3794.61	2455.13	2367.09	30.7855	2956.03	910.03
13.886	842.673	HexCer(t18:1/24:1-OH)	3.11461e+07	3.0522e+07	3.34281e+07	3.39279e+07	3.35494e+07	4.8007	3.25147e+07	1.33473e+07	3.44166e+07	3.49625e+07	3.71669e+07	3.42499e+07	4.27905e+07	9.7768	3.67173e+07	3.58978e+06	1.29229e+07	3.81431e+07	3.22019e+07	3.34539e+07	3.51291e+07	32.9409	3.03702e+07	1.00042e+07	1.79656e+07	2.75365e+07	3.30878e+07	3.45592e+07	3.01897e+07	22.899	2.86677e+07	6.56462e+06
16.278	858.704	HexCer(t18:1/25:0-OH)	748209	827880	902456	815046	897341	7.63167	838187	346935	642688	582438	911279	625014	823003	19.8589	716884	142365	530004	656190	562790	441592	724296	18.895	582974	110153	619879	617897	723236	832481	608918	14.2559	680482	97008.6
17.068	872.715	HexCer(t18:1/26:0-OH)	6.30574e+06	7.05159e+06	7.34453e+06	7.54478e+06	7.20071e+06	6.69225	7.08947e+06	2.92521e+06	7915300	8.14457e+06	9.08852e+06	8.08646e+06	1.03201e+07	11.5881	8.711e+06	1.00944e+06	7.24826e+06	8.5159e+06	7.13661e+06	7.21996e+06	8.08119e+06	8.13467	7.64038e+06	621520	6.58854e+06	6.05643e+06	7.14767e+06	8.05381e+06	6.55471e+06	11.0655	6.88023e+06	761332
15.376	870.704	HexCer(t18:1/26:1-OH)	2.39236e+06	2.38257e+06	2.61072e+06	2.22684e+06	2.64912e+06	7.15417	2.45232e+06	1.01338e+06	2.29073e+06	2.37714e+06	2.59028e+06	2.21564e+06	3.07628e+06	13.794	2.51001e+06	346231	2.03739e+06	2.50372e+06	2.0392e+06	2.17627e+06	2.35063e+06	9.15646	2.22144e+06	203405	2.30916e+06	2059620	2.49356e+06	2.70362e+06	2.38838e+06	9.91467	2.39087e+06	237047
17.683	886.711	HexCer(t18:1/27:0-OH)	8723.4	21570.7	29449.4	13373.7	14380.7	46.3489	17499.6	10168.5	2200	1465.52	1040.75	1576.27	1856.64	26.6607	1627.84	433.993	961.131	3087.91	2144.83	1543.1	1962.59	40.5558	1939.91	786.746	6904.15	11450	11114.5	1365.38	7518.99	53.16	7670.6	4077.69
18.677	900.751	HexCer(t18:1/28:0-OH)	3177.3	2520	2196.2	365253	2510.57	215.866	75131.4	148250	2902.94	3641.38	598.746	342739	2335.66	216.091	70443.5	152222	131989	1681.32	4558.62	114052	185643	93.0376	87584.8	81486.8	2597.44	2660	2521.89	363381	1743.67	216.469	74580.9	161445
16.797	898.733	HexCer(t18:1/28:1-OH)	10113.5	1069.33	3756.33	19594.3	7247.73	85.6441	8356.24	7237.01	4541.18	2227.59	8636.36	6176.27	5447.55	43.2653	5405.79	2338.83	7770.32	5465.2	11406.9	3816.09	5108.84	44.4829	6713.47	2986.34	5517.57	6096.67	6454.55	6272.44	4240.51	15.687	5716.35	896.721
		HexCer	8.21375e+07	8.73349e+07	9.04107e+07	9.99194e+07	8.69486e+07	7.39607	8.93502e+07	3.69529e+07	8.35052e+07	8.52339e+07	1.00255e+08	8.79258e+07	1.03821e+08	10.0392	9.21482e+07	9.25094e+06	5.69639e+07	8.90155e+07	8.22948e+07	7.97996e+07	8.50406e+07	16.0023	7.86229e+07	1.25815e+07	6.36988e+07	7.03379e+07	8.29564e+07	9.08416e+07	7.67818e+07	13.7639	7.69233e+07	1.05877e+07
2.873	496.341	LPC 16:0	3.95641e+06	3282296	3.86531e+06	4.02414e+06	4.24171e+06	9.25983	3.87397e+06	1.61376e+06	2.16279e+06	2.63618e+06	3.05187e+06	3.06078e+06	3.49586e+06	17.4846	2.8815e+06	503819	4.05078e+06	4.97551e+06	3.84541e+06	4.84437e+06	3.96832e+06	12.2263	4.33688e+06	530242	3.63547e+06	4199870	4.19815e+06	5.17476e+06	4.17537e+06	13.0189	4.27672e+06	556781
4.309	524.373	LPC 18:0	611691	515864	531759	642103	712852	13.4606	602854	256588	491950	596579	653229	601247	794594	17.5658	627520	110229	765707	962029	772934	840011	726024	11.3928	813341	92662.7	714086	652100	749347	817218	779509	8.51284	742452	63203.7
2.989	522.357	LPC 18:1	211426	429661	181949	208541	625432	58.0295	331402	218826	188847	975386	130411	596220	540808	70.4375	486334	342562	520774	1.39991e+06	189714	1.33492e+06	145554	85.0194	718174	610587	321173	397367	224949	1.4281e+06	710320	79.3159	616382	488889
2.204	520.342	LPC 18:2	5.0343e+06	3.75821e+06	3.87332e+06	4.51688e+06	4.83028e+06	12.901	4.4026e+06	1.86776e+06	4.83376e+06	5.84016e+06	4.60905e+06	5.70348e+06	6.0505e+06	11.8953	5.40739e+06	643226	4.07435e+06	4.60831e+06	4.28151e+06	4.30122e+06	4.17937e+06	4.66685	4.28895e+06	200159	5.12386e+06	4.75448e+06	5.37707e+06	5.48088e+06	4.97853e+06	5.72952	5.14296e+06	294667
1.754	518.326	LPC 18:3	2.20988e+06	1.73039e+06	1.74408e+06	1.87593e+06	2.07051e+06	10.8696	1.92616e+06	808336	2.90654e+06	3.55643e+06	2.28399e+06	3.0361e+06	3.03114e+06	15.341	2.96284e+06	454529	1.90919e+06	2.09677e+06	1.99331e+06	2.15459e+06	2.05569e+06	4.63767	2.04191e+06	94697	2.22355e+06	2321500	2.39387e+06	2.54213e+06	2.27626e+06	5.25462	2.35146e+06	123560
		LPC	1.20237e+07	9.71642e+06	1.01964e+07	1.12676e+07	1.24808e+07	10.5402	1.1137e+07	4.6663e+06	1.05839e+07	1.36047e+07	1.07286e+07	1.29978e+07	1.39129e+07	12.9036	1.23656e+07	1.5956e+06	1.13208e+07	1.40425e+07	1.10829e+07	1.34751e+07	1.1075e+07	11.8133	1.21993e+07	1.44113e+06	1.20181e+07	12325320	1.29434e+07	1.54431e+07	1.292e+07	10.2981	1.313e+07	1.35214e+06
2.924	454.293	LPE 16:0	375213	139685	364323	372043	433230	33.722	336899	170993	362303	515476	451925	168420	602325	39.4749	420090	165830	181809	360799	238517	342799	171452	34.2137	259075	88639.3	138952	162080	218202	429067	63177.2	68.4342	202296	138440
2.285	478.294	LPE 18:2	470989	499528	381351	174004	753604	45.9825	455895	264177	655524	456241	536668	755027	498339	21.1383	580360	122678	294558	501993	426279	191267	351905	33.8399	353200	119523	623974	732633	420539	728295	210051	41.4498	543098	225113
1.791	476.278	LPE 18:3	0	101699	144924	45896.8	71975.8	75.3259	72899.1	57412	161809	347428	46250.8	91800	140115	73.1533	157481	115202	42431.1	18175.8	44062.1	85367.8	61346.9	49.5712	50276.7	24922.8	88290.7	33410	120205	128888	121434	40.1893	98445.5	39564.5
		LPE	846202	740912	890598	591943	1.25881e+06	28.6496	865693	417260	1.17964e+06	1.31914e+06	1.03484e+06	1.01525e+06	1.24078e+06	11.3289	1.15793e+06	131181	518799	880967	708859	619434	584704	21.135	662552	140030	851217	928123	758946	1286250	394661	38.0261	843840	320879
9.894	768.55	MGDG 34:4	367525	12160648	1.48438e+07	3.14502e+07	2.07455e+07	71.7613	1.59136e+07	1.21052e+07	1.47872e+07	11021400	2.46113e+07	2.07266e+07	1.25246e+07	34.3459	1.67342e+07	5.74752e+06	1.82385e+07	1.47757e+07	3.12623e+07	1.48148e+07	1.89909e+07	34.6128	1.96164e+07	6.78978e+06	1.67798e+07	14908120	1.74822e+07	2.19488e+07	1.57265e+07	15.7904	1.73691e+07	2.74266e+06
8.8	766.538	MGDG 34:5	3.83312e+07	2.7171e+07	4.2296e+07	4.42176e+07	2.99585e+07	20.6657	3.63948e+07	1.63101e+07	3.88074e+07	3.9113e+07	4.52384e+07	4.65268e+07	5.01186e+07	11.1551	4.39608e+07	4.90389e+06	4.25411e+07	4.9182e+07	4.71797e+07	4.6647e+07	4.36787e+07	5.89019	4.58457e+07	2.7004e+06	3.72318e+07	29379570	4.21591e+07	3.76909e+07	3.56932e+07	12.6763	3.64309e+07	4.61808e+06
8.049	764.541	MGDG 34:6	2.68464e+07	3.2046e+07	3.2191e+07	3.24368e+07	3.22784e+07	7.75161	3.11597e+07	1.2903e+07	3.77287e+07	3.26326e+07	3.43625e+07	3.53654e+07	4.33795e+07	11.3567	3.66938e+07	4.16721e+06	3.63278e+07	4.39696e+07	3.43007e+07	3.93367e+07	3.69288e+07	9.7054	3.81727e+07	3.70481e+06	2.89921e+07	2.76255e+07	2.8706e+07	3.84884e+07	3.00593e+07	14.2928	3.07743e+07	4.39852e+06
14.955	802.638	MGDG 36:1	15109.9	23984	28981	6466.19	22809.7	45.222	19470.2	11176.2	8923.53	15279.3	43586.2	18857.6	2143.36	88.8738	17758	15782.2	1703.18	9413.92	17186.2	8241.38	57268.7	118.409	18762.7	22216.7	17670.9	5036.67	6629.63	18179.5	17161.4	50.388	12935.6	6518
13.507	800.619	MGDG 36:2	2.14777e+06	1.67106e+06	2.18256e+06	2.50796e+06	2.19031e+06	14.0134	2.13993e+06	913864	2.90071e+06	2.60573e+06	2.86678e+06	2.49467e+06	3.4429e+06	12.8322	2.86216e+06	367277	2.70264e+06	3.24467e+06	2.76838e+06	2.81036e+06	2.89818e+06	7.39332	2.88485e+06	213286	2.29254e+06	1.95321e+06	2.29067e+06	2.34317e+06	2.31753e+06	7.20813	2.23942e+06	161421
12.333	798.576	MGDG 36:3	4.83348e+06	4.47694e+06	5.46381e+06	7.45418e+06	5.8587e+06	20.6277	5.61742e+06	2.51662e+06	4.45992e+06	5.92763e+06	3.60957e+06	5.39756e+06	5.31656e+06	18.4534	4.94225e+06	912012	5.06056e+06	5.46574e+06	5.24672e+06	4.14678e+06	4.44163e+06	11.4258	4.87229e+06	556699	5.12431e+06	4.61546e+06	5.71747e+06	4.57734e+06	5.65425e+06	10.6157	5.13777e+06	545408
11.406	796.561	MGDG 36:4	3.1781e+06	3.6267e+06	2.33002e+06	3.08616e+06	1.94366e+06	24.0518	2.83293e+06	1.30727e+06	12147.1	0	3.0114e+06	887383	0	166.656	782187	1.30356e+06	27364	11102.6	426503	103994	55707.5	137.856	124934	172230	27230	9530	11471.4	12701.9	24038	47.3522	16994.3	8047.15
10.259	794.554	MGDG 36:5	6.23916e+06	4.65606e+06	6.2689e+06	5.69843e+06	7.08097e+06	14.9224	5.9887e+06	2.57222e+06	4.42494e+06	7.60891e+06	3.90906e+06	7.56734e+06	5.4868e+06	29.8164	5.79941e+06	1.72918e+06	8.21949e+06	9.22086e+06	6.99939e+06	4.57011e+06	8.377e+06	24.1842	7.47737e+06	1.80834e+06	7.02598e+06	6.44111e+06	7.39285e+06	6.9296e+06	6.96628e+06	4.88671	6.95117e+06	339683
9.162	792.566	MGDG 36:6	5.08107e+07	33417056	4.4252e+07	4.66149e+07	4.873e+07	15.1812	4.47649e+07	1.92595e+07	4.67351e+07	4.85923e+07	4.26054e+07	4.71509e+07	6.21076e+07	15.0164	4.94383e+07	7.42386e+06	4.93712e+07	5.8031e+07	4.45441e+07	4.01861e+07	5.00205e+07	13.7994	4.84306e+07	6.68315e+06	4.75836e+07	44056180	4.54179e+07	4.6469e+07	4.18801e+07	4.91013	4.50813e+07	2.21355e+06
		MGDG	1.32769e+08	1.19249e+08	1.49857e+08	1.73473e+08	1.48809e+08	14.0713	1.44831e+08	6.18732e+07	1.49865e+08	1.47517e+08	1.60258e+08	1.66135e+08	1.82379e+08	8.71352	1.61231e+08	1.40489e+07	1.6249e+08	1.8391e+08	1.72745e+08	1.52624e+08	1.65449e+08	6.9863	1.67444e+08	1.16981e+07	1.45075e+08	1.28994e+08	1.49184e+08	1.58478e+08	1.38338e+08	7.72362	1.44014e+08	1.11231e+07
9.766	643.436	PA 32:2	208046	189605	210285	256043	358218	27.8803	244439	116926	57364.7	27051.7	4934.17	4213.56	78402.1	95.2972	34393.3	32775.8	304774	341806	166545	102506	255133	42.1259	234153	98638.8	304256	146050	149805	313696	17009.5	66.7437	186163	124252
12.606	673.481	PA 34:1	298280	10194.7	13047.5	27565.8	16217.5	172.559	73061.1	116624	18091.2	16837.9	16884	23623.7	16685.3	16.0683	18424.4	2960.5	25501.8	36908.4	21710.3	6445.4	21091.8	48.8913	22331.6	10918.2	13364.2	20353.3	17053.9	821462	178468	166	210140	348833
11.202	671.468	PA 34:2	1.08628e+07	6.53898e+06	5.43248e+06	6.11756e+06	1.59895e+07	49.573	8.98828e+06	5.41735e+06	5.60013e+06	4.74024e+06	3.2226e+06	3.31122e+06	5.33609e+06	25.1572	4.44206e+06	1.1175e+06	457908	1.334e+07	7.01064e+06	4.26129e+06	4.72197e+06	79.724	5.95835e+06	4.75024e+06	6.0315e+06	9672500	9.39697e+06	1.26842e+07	3.21336e+06	44.5088	8.19971e+06	3.64959e+06
10.062	669.452	PA 34:3	1.28877e+07	9.4147e+06	9.75668e+06	1.08369e+07	1.76503e+07	27.9205	1.21093e+07	5.79514e+06	7.63648e+06	6.36891e+06	6.81703e+06	4.66865e+06	7.54756e+06	18.2274	6.60772e+06	1.20442e+06	1.42993e+07	1.60758e+07	4.42703e+06	9.23186e+06	1.36246e+07	40.7788	1.15317e+07	4.70248e+06	1.36236e+07	1.23739e+07	1.16621e+07	1.65387e+07	1.03254e+07	18.2563	1.29047e+07	2.35592e+06
8.86	667.435	PA 34:4	648897	477608	530006	586893	858882	23.8197	620457	285710	420685	395438	387323	427492	400745	4.19996	406336	17066	768049	783194	512648	466951	680748	22.6547	642318	145516	719393	669987	617495	786519	522028	15.1618	663084	100536
7.056	663.403	PA 34:6	156943	186229	161386	169495	247692	20.1417	184349	82254.7	9547.06	3537.93	4391.85	3847.46	5923.08	45.2789	5449.47	2467.46	33837.5	30516.5	11713.8	15089.1	19183.7	43.8245	22068.1	9671.24	127291	122933	119195	204872	110535	28.0788	136965	38458.2
13.155	699.498	PA 36:2	421532	220069	240766	314961	889227	65.9819	417311	299449	567106	48700	36003.1	198620	393070	92.1247	248700	229114	680629	1.60022e+06	654300	595236	844313	47.5263	874940	415827	472971	304063	294152	580096	191509	42.1852	368558	155477
11.331	697.482	PA 36:3	1.80759e+06	613784	859304	978947	3.03141e+06	67.7015	1.45821e+06	1.06492e+06	497900	437314	303445	446498	682455	28.9588	473522	137126	1.29341e+06	2.28959e+06	588914	629770	1.26436e+06	56.7752	1.21321e+06	688801	1.53918e+06	1.1603e+06	1.00806e+06	1.57292e+06	806155	27.4347	1.21732e+06	333969
10.067	695.467	PA 36:4	1.31284e+07	8327456	1.02829e+07	6.22341e+06	1.98246e+07	45.6463	1.15574e+07	6.67283e+06	8.08829e+06	6.99651e+06	7.13945e+06	7.69867e+06	7.71386e+06	5.98206	7.52736e+06	450291	1.52548e+07	1.68193e+07	6.01877e+06	1.14369e+06	1.38088e+07	63.4154	1.06091e+07	6.72779e+06	1.5033e+07	6008700	1.21266e+07	1.55749e+07	4.0919e+06	49.663	1.0567e+07	5.2479e+06
9.044	693.452	PA 36:5	1.70232e+07	1.30572e+07	1.39189e+07	1.60703e+07	2.43993e+07	26.5707	1.68938e+07	7.98035e+06	10585550	9.49343e+06	9.34861e+06	9.95089e+06	1.02776e+07	5.23123	9.93122e+06	519525	1.98677e+07	2.16762e+07	1.29479e+07	4.15211e+06	1.91234e+07	46.0979	1.55535e+07	7.16981e+06	1.93097e+07	1.75952e+07	1.63078e+07	2.20903e+07	1.39055e+07	17.3008	1.78417e+07	3.08676e+06
8.107	691.436	PA 36:6	9.20533e+06	7.46808e+06	7.1491e+06	7.91526e+06	1.27375e+07	25.7008	8.89505e+06	4.16748e+06	5.53904e+06	4.43869e+06	5.04774e+06	5.22265e+06	5.21983e+06	7.98695	5.09359e+06	406822	1.04344e+07	1.13499e+07	6.7077e+06	6.55447e+06	1.0242e+07	24.8965	9.0577e+06	2.25505e+06	9.70613e+06	9.12187e+06	7.97753e+06	1.22826e+07	7.33347e+06	20.6532	9.28431e+06	1.9175e+06
		PA	6.66486e+07	4.65039e+07	4.85549e+07	4.94974e+07	9.60029e+07	34.0766	6.14415e+07	3.13029e+07	3.90202e+07	3.29667e+07	3.23284e+07	3.19564e+07	3.76722e+07	9.49182	3.47888e+07	3.30209e+06	6.34203e+07	8.43434e+07	3.90678e+07	2.71594e+07	6.46056e+07	40.6349	5.57193e+07	2.26415e+07	6.68804e+07	5.71958e+07	5.96767e+07	8.34502e+07	4.06953e+07	25.2284	6.15797e+07	1.55355e+07
9.715	704.511	PC 30:1	80599.3	144072	329873	12419.9	164961	81.04	146385	121762	546865	357793	850078	550559	338084	38.9528	528676	205934	372247	764612	56648.3	352713	610160	62.7673	431276	270700	75904.2	97483.3	304603	141279	324525	62.22	188759	117446
8.314	702.507	PC 30:2	5602.84	7426.67	2905.06	4195.73	122396	184.223	28505.2	48371.4	8214.71	14251.7	269423	3966.1	12716.8	188.258	61714.5	116183	8780.92	13824.2	4489.66	264598	8411.56	190.617	60020.8	114410	6239.62	10623.3	6016.84	3358.97	11905.1	46.351	7628.76	3536.01
12.492	734.572	PC 32:0	5.01334e+06	6673568	6.456e+06	6.71245e+06	5.69096e+06	12.0798	6.10926e+06	2.57996e+06	5.94016e+06	5.89566e+06	6.0092e+06	6.11815e+06	7.3668e+06	9.91171	6.266e+06	621067	5.5922e+06	6.79568e+06	5.83051e+06	6.48768e+06	5.60486e+06	9.04546	6.06219e+06	548352	5.2775e+06	4.985e+06	5.79401e+06	6.94837e+06	5.49972e+06	13.2928	5.70092e+06	757812
11.561	732.537	PC 32:1	5.83353e+07	688792	693.038	4.90748e+07	5.56542e+07	90.9132	3.27508e+07	2.97993e+07	53511.8	430121	558417	4.39775e+07	0	217.153	9.0039e+06	1.95523e+07	6.41606e+07	7.54713e+07	455290	618489	6.38796e+07	90.8113	4.09171e+07	3.71573e+07	5.84545e+07	5.19156e+07	743609	766013	764608	132.72	2.25289e+07	2.99004e+07
9.95	730.527	PC 32:2	3.36239e+07	3.20323e+07	3.43862e+07	3.57461e+07	3.22508e+07	4.58612	3.36079e+07	1.37894e+07	3.13589e+07	3.05462e+07	2.71478e+07	2.86299e+07	3.39316e+07	8.58278	3.03229e+07	2.60255e+06	3.53428e+07	4.1189e+07	3.22564e+07	3.34539e+07	3.48897e+07	9.72128	3.54264e+07	3.4439e+06	3.2092e+07	3.25927e+07	3.57507e+07	3.86732e+07	3.2874e+07	8.09433	3.43965e+07	2.78417e+06
8.885	728.524	PC 32:3	2.6061e+07	21633232	3.04793e+07	3.03898e+07	2.23666e+07	16.1383	2.6186e+07	1.13389e+07	2.86195e+07	2.77055e+07	2.85474e+07	3.02398e+07	3.45908e+07	9.20698	2.99406e+07	2.75663e+06	29443000	3.34936e+07	3.13952e+07	3.30092e+07	2.9079e+07	6.4174	3.1284e+07	2.00762e+06	2.56397e+07	2.33456e+07	2.84307e+07	2.92192e+07	2.52971e+07	9.12604	2.63865e+07	2.40804e+06
7.707	726.509	PC 32:4	109879	198517	112911	70982.2	51785.5	51.8804	108815	67239.8	172076	323114	544824	184010	192913	55.8999	283387	158413	161919	100535	90248.3	160776	11782.3	58.8296	105052	61801.6	135843	55440	38373.7	67698.7	58889.2	52.8355	71249	37644.8
13.919	762.603	PC 34:0	4297.87	664504	731323	757302	638420	56.1382	559169	361845	745844	713400	26526.6	8722.03	7062.94	130.58	300311	392148	6802.12	9263.74	6813.79	7456.9	672490	211.543	140565	297357	644642	553550	706030	779965	673741	12.3677	671586	83059.4
12.595	760.593	PC 34:1	8.21491e+07	100570656	1.15027e+08	1.15974e+08	9.86933e+07	13.5458	1.02483e+08	4.3642e+07	1.10997e+08	1.13844e+08	1.19143e+08	1.16414e+08	1.31362e+08	6.65399	1.18352e+08	7.87513e+06	1.09817e+08	1.23195e+08	1.16992e+08	1.22771e+08	1.07606e+08	6.20131	1.16076e+08	7.19823e+06	8.86142e+07	8.59324e+07	9.83673e+07	1.08105e+08	9.57794e+07	9.1725	9.53596e+07	8.74685e+06
11.422	758.581	PC 34:2	4.14128e+08	414085632	4.59903e+08	5.12245e+08	4.40987e+08	9.07216	4.4827e+08	1.86585e+08	4.04606e+08	4.57978e+08	4.44321e+08	4.50409e+08	4.46256e+08	4.7319	4.40714e+08	2.08542e+07	4.79601e+08	5.20248e+08	4.67491e+08	4.18747e+08	4.56638e+08	7.85497	4.68545e+08	3.68041e+07	4.25922e+08	4.43593e+08	4.81532e+08	4.8103e+08	4.37492e+08	5.67879	4.53914e+08	2.57768e+07
10.318	756.54	PC 34:3	198954	2.7658e+08	1.96915e+08	3.46501e+08	1.0617e+08	73.896	1.85273e+08	1.43932e+08	2.38856e+08	2.14666e+08	1.93593e+08	3.82577e+08	1.62682e+08	35.761	2.38475e+08	8.52809e+07	401584000	2.32659e+08	3.99707e+08	1.95744e+08	4.04277e+08	31.7082	3.26794e+08	1.03621e+08	3.16917e+08	3.53984e+08	3.95292e+08	3.89725e+08	3.79955e+08	8.7854	3.67175e+08	3.22578e+07
9.016	754.544	PC 34:4	7.54994e+07	41238616	8.88396e+07	9.13641e+07	6.4648e+07	28.2592	7.23179e+07	3.47241e+07	7.36192e+07	7.40944e+07	7.90411e+07	8.40134e+07	9.21651e+07	9.58965	8.05866e+07	7.72798e+06	7.76653e+07	8.69699e+07	8.85626e+07	9.31104e+07	7.63199e+07	8.57967	8.45256e+07	7.25202e+06	7.19539e+07	7.16665e+07	8.22479e+07	8.38839e+07	7.73434e+07	7.309	7.74191e+07	5.65856e+06
8.029	752.521	PC 34:5	9.46874e+06	1.28033e+07	1.21187e+07	1.27427e+07	9.69978e+06	14.5254	1.13667e+07	4.86973e+06	1.13363e+07	1.06412e+07	1.18588e+07	1.19196e+07	1.40353e+07	10.6164	1.19583e+07	1.26953e+06	1.12627e+07	1.36516e+07	1.31515e+07	1.50861e+07	1.13693e+07	12.5141	1.29042e+07	1.61485e+06	9.75638e+06	9.53227e+06	1.07891e+07	1.20383e+07	1.03522e+07	9.48308	1.04936e+07	995121
7.056	772.487	PC 34:6	288216	378840	416563	98750.9	41154.1	68.4288	244705	180016	72347.1	14831	23877.7	0	0	134.268	22211.2	29822.5	7607.77	87703.3	65851.7	82158	22023.8	68.1993	53068.9	36192.7	0	166277	121377	317856	0	109.302	121102	132367
14.386	790.626	PC 36:0	901926	996187	1.1886e+06	1.24256e+06	1.04308e+06	13.0101	1.07447e+06	456117	1.64108e+06	1518600	1.69164e+06	1.53972e+06	1.81767e+06	7.39861	1.64174e+06	121466	1.44844e+06	1.61805e+06	1423700	1.23785e+06	958357	18.774	1.33728e+06	251061	966211	940600	1.03415e+06	1.08471e+06	1.02831e+06	5.68971	1.0108e+06	57511.4
12.721	788.611	PC 36:1	5.38274e+06	5.32838e+06	6.68506e+06	1.90214e+06	6.57472e+06	37.4452	5.17461e+06	2.73244e+06	5.41553e+06	5.60318e+06	5.68001e+06	5.42344e+06	526318	49.4708	4.52969e+06	2.24088e+06	5.31863e+06	6.46887e+06	5.52928e+06	5.98435e+06	5.8198e+06	7.60066	5.82418e+06	442677	5.42614e+06	4.61902e+06	3.09692e+06	6.39898e+06	5.66892e+06	24.978	5.042e+06	1.25939e+06
11.86	786.547	PC 36:2	2.29346e+06	1.19443e+07	2.33294e+06	817569	1.5036e+06	121.945	3.77837e+06	4.4003e+06	495806	1.48867e+06	19429.5	91542.4	1.95223e+06	107.07	809536	866774	2.84025e+06	3.43406e+06	259845	3.43827e+06	1.67782e+06	58.4469	2.33005e+06	1.36184e+06	1.19211e+06	2.733e+06	623646	1.18931e+06	2.68733e+06	57.2149	1.68508e+06	964116
11.479	784.57	PC 36:3	2.69446e+07	37049744	4.54978e+07	4.89214e+07	4.26361e+07	21.3825	4.02099e+07	1.81277e+07	3.33965e+07	1.04923e+06	4.18334e+07	3.55829e+07	3.39655e+07	55.1032	2.91655e+07	1.60711e+07	3.92239e+07	4.48611e+07	1.0642e+06	3.70998e+07	3.65444e+07	55.0127	3.17587e+07	1.74713e+07	3.48704e+07	3.73656e+07	4.55764e+07	4.36755e+07	3.73035e+07	11.5834	3.97583e+07	4.60537e+06
10.375	782.556	PC 36:4	1.06534e+07	1.26356e+08	1.46655e+08	1.84434e+08	947317	88.5531	9.38091e+07	8.35901e+07	1.66948e+08	1.01398e+06	1.82012e+08	4.72395e+08	1.23974e+08	91.6708	1.89269e+08	1.73504e+08	2.15279e+08	2.15292e+08	2.26444e+08	1.36897e+08	2.18101e+08	18.2326	2.02403e+08	3.69032e+07	1.65877e+08	1.86301e+08	1.11055e+06	2.03736e+08	2.14493e+08	56.7686	1.54304e+08	8.7596e+07
9.275	780.542	PC 36:5	3.45349e+08	657859	1.08336e+06	3.03211e+08	2.77659e+08	91.7875	1.85592e+08	1.70165e+08	2.54638e+08	2.73339e+08	3.37239e+08	1.8942e+08	2.80102e+08	19.9254	2.66948e+08	5.31903e+07	2.90223e+08	1.8896e+06	346248000	2.32055e+08	2.76327e+08	58.2223	2.29348e+08	1.33532e+08	3.10041e+08	303495440	2.91253e+08	2.78661e+08	2.85564e+08	4.37633	2.93803e+08	1.28578e+07
8.329	778.544	PC 36:6	6.3959e+08	6.67258e+08	7.23947e+08	7.55917e+08	5.78108e+08	10.4083	6.72964e+08	2.81789e+08	6.68811e+08	7.11488e+08	7.09778e+08	7.66827e+08	8.41955e+08	9.04484	7.39772e+08	6.69112e+07	7.17415e+08	7.73421e+08	7.73026e+08	7.46526e+08	6.83043e+08	5.24123	7.38686e+08	3.87163e+07	6.08793e+08	619195840	6.86258e+08	7.03977e+08	6.59149e+08	6.29438	6.55475e+08	4.12581e+07
15.875	816.656	PC 38:1	26836.9	3032	1819.62	2519.57	1957.7	151.654	7233.16	10228.4	1758.82	7593.1	4564.26	2128.81	5010.49	56.3845	4211.1	2374.41	3590.11	3721.61	6117.24	20905.2	2292.52	105.332	7325.33	7715.88	2121.41	8606.67	24666.7	2493.59	2075.95	121.642	7992.86	9722.63
13.774	814.636	PC 38:2	13936.2	103941	233215	5882.56	274112	97.7636	126217	121787	9552.94	5931.03	7874.61	18535.6	9611.89	47.016	10301.2	4843.22	14742	384586	13324.1	184606	10812.9	135.455	121614	164733	5047.92	4053.33	328741	5903.85	197168	137.498	108183	148749
12.899	812.624	PC 38:3	45620.6	19461.3	45867.1	282178	219571	97.6891	122540	118164	1.76947e+06	389890	1.72116e+06	1.79578e+06	2.3924e+06	45.6742	1.61374e+06	737063	1.73133e+06	1.96514e+06	1.90448e+06	1.98108e+06	1.64063e+06	8.18511	1.84453e+06	150977	337112	184140	455983	7897.44	68015.8	88.2916	210630	185968
12.066	810.555	PC 38:4	8.07748e+06	8868632	8.2519e+06	108324	7.82017e+06	55.2961	6.6253e+06	4.24886e+06	8.96769e+06	9.35741e+06	18354.2	23139	1.14381e+07	92.3236	5.96093e+06	5.50335e+06	8.9354e+06	9.62869e+06	19558.6	9.81955e+06	8.64854e+06	56.1319	7.41035e+06	4.15957e+06	7.61569e+06	7.45471e+06	8.52074e+06	9.21017e+06	8.66213e+06	8.92433	8.29269e+06	740066
11.302	808.586	PC 38:5	3.22175e+06	1409368	1.6158e+06	2.18064e+06	2.88104e+06	34.6418	2.26172e+06	1.15915e+06	1.15297e+06	1.28325e+06	1.07955e+06	1.26152e+06	1.09646e+06	7.95902	1.17475e+06	93498.6	1.82659e+06	1.98116e+06	1.33806e+06	1.08939e+06	1.81115e+06	23.4599	1.60927e+06	377532	2.28944e+06	2325920	2.20865e+06	2.20539e+06	2.06607e+06	4.51052	2.21909e+06	100093
		PC	1.74747e+09	1.76769e+09	1.88326e+09	2.50072e+09	1.75685e+09	16.7299	1.9312e+09	8.397e+08	2.05018e+09	1.94377e+09	2.19302e+09	2.62943e+09	2.22218e+09	11.828	2.20771e+09	2.61128e+08	2.49929e+09	2.1956e+09	2.51334e+09	2.09623e+09	2.42557e+09	8.05496	2.34601e+09	1.8897e+08	2.17291e+09	2.24306e+09	2.18062e+09	2.40185e+09	2.28332e+09	4.13227	2.25635e+09	9.32385e+07
11.024	664.454	PE 30:0	1.12714e+06	527928	30123.4	10402.1	1.06908e+06	97.5776	552935	532749	601059	23251.7	25840.1	108380	751524	115.055	302011	347477	939035	1.18874e+06	88658.6	820601	919874	52.5152	791382	415596	940351	786510	46501.7	1.18658e+06	834171	56.2891	758823	427135
9.749	662.44	PE 30:1	103628	21994.7	30496.8	43928.8	250782	105.688	90166.1	92826.2	177185	197145	2181.82	4572.88	21234.3	121.713	80463.8	97935.1	236081	341678	8472.41	372905	298622	57.7421	251552	145251	69293.9	66243.3	15602.7	61846.2	11243.7	64.327	44846	28848
10.861	716.506	PE 34:2	3.48678e+06	1.5983e+06	2.35839e+06	795537	9.47952e+06	97.7325	3.5437e+06	3.41887e+06	3.20876e+06	3.25799e+06	156279	168641	7.93505e+06	108.105	2.94534e+06	3.18407e+06	3.74743e+06	4.30303e+06	346355	3.03443e+06	3.87637e+06	51.771	3.06152e+06	1.58498e+06	9.73158e+06	3.02489e+06	342596	3.1794e+06	3.0436e+06	90.2688	3.86441e+06	3.48836e+06
9.999	714.487	PE 34:3	4.28943e+07	2.40332e+07	2.88196e+07	2.72657e+07	5.18247e+07	33.9484	3.49675e+07	1.77911e+07	1.34942e+07	498566	401223	1.16334e+07	2.24363e+07	96.7107	9.69273e+06	9.3739e+06	4.80292e+07	5.36439e+07	1.4318e+07	2.47426e+07	1.56805e+07	58.8232	3.12828e+07	1.84016e+07	4.31857e+07	36096740	2.87518e+07	5.00225e+07	3.40341e+07	21.5996	3.84182e+07	8.29817e+06
8.937	712.491	PE 34:4	6.89029e+07	1.69492e+07	4.51707e+07	4.57969e+07	8.27758e+07	48.5976	5.19191e+07	3.09607e+07	3.64339e+07	3.17895e+07	3.05189e+07	3.29945e+07	4.43395e+07	15.7762	3.52152e+07	5.55564e+06	6.70896e+07	8.21143e+07	40694100	4.59403e+07	6.58505e+07	28.0202	6.03378e+07	1.69068e+07	6.16183e+07	5.35562e+07	5.34237e+07	7.61995e+07	5.06665e+07	17.603	5.90929e+07	1.04021e+07
8.057	710.476	PE 34:5	3.53296e+07	26803144	2.715e+07	2.80209e+07	4.33307e+07	22.3241	3.21269e+07	1.46004e+07	2.12715e+07	1.75204e+07	1.80621e+07	2.11026e+07	2.5509e+07	15.4118	2.06931e+07	3.18917e+06	3.92907e+07	4.47365e+07	2.61469e+07	2.84058e+07	3.78893e+07	22.0833	3.52938e+07	7.79405e+06	3.36296e+07	31542300	3.09956e+07	4.52965e+07	2.8772e+07	19.1552	3.40472e+07	6.5218e+06
7.337	708.461	PE 34:6	81113.5	143811	61664.6	171342	11181.3	68.5241	93822.3	69076.9	142338	52210.3	139768	152434	33597.9	54.2153	104070	56421.7	117975	10681.3	129166	148147	112789	51.8212	103752	53765.3	14907.3	25803.3	20410.8	23394.2	25278.5	20.3635	21958.8	4471.59
14.199	746.571	PE 36:1	16776.6	10157.3	514911	13452	14341.4	196.764	113928	205809	21017.6	15172.4	612103	15603.4	16510.5	195.555	136081	266115	19883.4	20538.5	9241.38	9186.78	14323.1	37.6237	14634.6	5506.09	461147	19333.3	477232	510397	18085.4	85.7496	297239	254881
12.858	744.555	PE 36:2	4.51348e+06	3.8286e+06	5.00832e+06	5.32216e+06	4.95871e+06	12.2452	4.72625e+06	1.99771e+06	5.02454e+06	4.80727e+06	5.30594e+06	4.78421e+06	5.49369e+06	6.11993	5.08313e+06	311084	4.81329e+06	5.76325e+06	4.94506e+06	5.10093e+06	5.30589e+06	7.16235	5.18568e+06	371417	4.47926e+06	3764730	4.62719e+06	4.9908e+06	4.42852e+06	9.99661	4.4581e+06	445659
11.766	742.518	PE 36:3	736337	33450.7	8895.57	1.74205e+07	689997	202.083	3.77784e+06	7.00037e+06	463521	6.92423e+06	2.41668e+07	9.52144e+06	462294	117.011	8.30767e+06	9.72087e+06	246470	7981.68	2.83271e+07	7695.4	37714.3	220.686	5.72539e+06	1.26351e+07	6808.31	10630	8185.19	534772	28575.9	198.026	117794	233263
15.904	774.606	PE 38:1	18801.4	35264	162598	159598	143402	68.1384	103933	76224.2	124012	116007	162129	107193	14517.5	52.1423	104772	54630.4	89038.9	104432	50524.1	66537.4	119357	32.3739	85977.9	27834.4	113537	97053.3	36134.7	72804.5	11212	63.9774	66148.3	42319.9
14.666	772.587	PE 38:2	2.71327e+06	2.65177e+06	2.90729e+06	2.85636e+06	3.15472e+06	6.86731	2.85668e+06	1.17936e+06	2.36564e+06	2.35802e+06	2.89715e+06	2.27017e+06	2.91567e+06	12.3883	2.56133e+06	317306	2.06374e+06	2.42461e+06	2.09159e+06	2.0719e+06	2.36468e+06	7.99898	2.2033e+06	176242	2.75637e+06	2482080	2.8505e+06	3.06205e+06	2.66054e+06	7.81788	2.76231e+06	215954
13.6	770.572	PE 38:3	973397	1.18399e+06	1.12328e+06	1.20408e+06	1.00443e+06	9.5064	1.09784e+06	457803	1.01136e+06	974276	1.07368e+06	996288	1.19489e+06	8.47308	1.0501e+06	88975.6	888459	976736	865200	915149	894286	4.66539	907966	42360.2	899195	925970	1.00959e+06	1.13126e+06	932725	9.60708	979747	94125.1
12.111	768.532	PE 38:4	22375.9	3658.67	9259.49	1.68012e+06	4876.13	217.091	344059	682654	4152.94	14520.7	552580	997315	6608.39	142.313	315035	448335	1070.67	2212.45	663445	2497.13	5765.31	218.83	134998	295416	1354.63	1633.33	2764.31	6160.26	2810.13	64.9683	2944.53	1913.01
10.982	766.514	PE 38:5	3542.55	3469.33	10901.9	1.1239e+06	14477.3	215.787	231258	456199	15685.3	11893.1	1.23543e+06	1.434e+06	7884.62	134.567	540978	727976	6547.7	3274.73	1342400	15149.4	8312.93	216.85	275137	596634	3488.82	2726.67	2734.01	6102.56	41740.5	150.024	11358.5	17040.5
16.281	800.618	PE 40:2	1.1393e+07	1.39315e+07	1.38729e+07	1.29786e+07	1.40898e+07	8.50298	1.32532e+07	5.50367e+06	9.92359e+06	1.02491e+07	1.37628e+07	9.71872e+06	1.2898e+07	16.6102	1.13104e+07	1.87869e+06	9.00252e+06	1.09059e+07	9.58469e+06	8.9972e+06	1.15497e+07	11.6041	1.0008e+07	1.16134e+06	1.05577e+07	9516880	1.15197e+07	1.30177e+07	1.02949e+07	12.2444	1.09814e+07	1.3446e+06
15.184	798.6	PE 40:3	3.91222e+06	5.12383e+06	4.62097e+06	4.63634e+06	4.41026e+06	9.64765	4.54072e+06	1.8947e+06	3835200	3.91215e+06	4.52059e+06	3.91049e+06	4.92653e+06	11.4122	4.22099e+06	481708	3.40966e+06	4.03286e+06	3.49351e+06	3.76947e+06	3.95842e+06	7.3849	3.73278e+06	275662	3.72357e+06	3.50897e+06	4.16936e+06	4.81459e+06	3.91712e+06	12.4979	4.02672e+06	503254
17.939	828.648	PE 42:2	2.58237e+07	26236400	2.69672e+07	2.74683e+07	2.54796e+07	3.09456	2.6395e+07	1.08005e+07	2.41237e+07	2.55912e+07	3.0052e+07	2.47284e+07	3.11825e+07	11.9604	2.71356e+07	3.24552e+06	2.31931e+07	2.73217e+07	2.4066e+07	2.35061e+07	2.73259e+07	8.25164	2.50826e+07	2.06972e+06	2.4975e+07	24368620	2.69222e+07	2.98914e+07	2.58039e+07	8.25233	2.63922e+07	2.17797e+06
16.234	826.633	PE 42:3	5.34826e+06	6.43339e+06	7.11974e+06	6.25488e+06	7.20825e+06	11.6459	6.4729e+06	2.72721e+06	5.00213e+06	5.68881e+06	7.32367e+06	4.97894e+06	7.71486e+06	21.1161	6.14168e+06	1.29689e+06	4.41118e+06	5.71219e+06	5.11743e+06	4.20375e+06	5.58809e+06	13.5741	5.00653e+06	679589	5.28574e+06	4.77114e+06	5.88809e+06	5.96921e+06	5.00773e+06	9.84248	5.38438e+06	529957
15.09	824.615	PE 42:4	1.71094e+06	2.44911e+06	2.19959e+06	2.1149e+06	1.99946e+06	12.9279	2.0948e+06	888836	1.77908e+06	1.82373e+06	2.19597e+06	1849800	2.38487e+06	13.3889	2.00669e+06	268673	1.5816e+06	1.85534e+06	1.62894e+06	1.77994e+06	1.86882e+06	7.52867	1.74293e+06	131219	1.71401e+06	1.68531e+06	1.87529e+06	2.17007e+06	1.76962e+06	10.6786	1.84286e+06	196792
		PE	2.09112e+08	1.32002e+08	1.68147e+08	1.85338e+08	2.51914e+08	23.7116	1.89303e+08	8.70886e+07	1.29023e+08	1.15825e+08	1.43167e+08	1.31477e+08	1.70245e+08	14.862	1.37947e+08	2.05017e+07	2.09177e+08	2.4547e+08	1.63917e+08	1.5391e+08	1.83669e+08	19.3203	1.91229e+08	3.69459e+07	2.04167e+08	1.76254e+08	1.72985e+08	2.42147e+08	1.72304e+08	15.6008	1.93571e+08	3.01987e+07
10.953	740.503	PG 32:0	6.81705e+06	3.17869e+06	3.27198e+06	2.73123e+06	6.30529e+06	43.4146	4.46085e+06	2.51336e+06	43285.3	4.03853e+06	5.38225e+07	1.00027e+08	25311.2	140.928	3.15914e+07	4.45212e+07	16307.4	8.47967e+06	1.03303e+08	45548.9	43942.2	202.819	2.23776e+07	4.53859e+07	6.70504e+06	5718010	4.31609e+06	5.29439e+06	4.3011e+06	19.2441	5.26693e+06	1.01357e+06
8.594	736.491	PG 32:2	5.6407e+07	62113664	6.31212e+07	6.46926e+07	5.21627e+07	8.78851	5.96994e+07	2.48199e+07	6.17962e+07	65782800	6.28654e+07	6.90567e+07	7.77138e+07	9.48516	6.7443e+07	6.39707e+06	6.12723e+07	6.50791e+07	6.54789e+07	6.82754e+07	5.90692e+07	5.71562	6.3835e+07	3.64856e+06	4.94071e+07	54945720	5.72416e+07	6.20111e+07	5.91892e+07	8.42675	5.6559e+07	4.76608e+06
11.994	768.559	PG 34:0	153060	267637	503772	1437.72	538801	78.231	292942	237298	1205.88	1210.34	1228.84	1342.37	167469	215.523	34491.2	74336.6	249099	210927	298090	3169.54	1292.52	92.2056	152515	140628	245534	223553	959.596	465471	298633	67.6358	246830	166946
10.097	764.53	PG 34:2	930450	865861	959547	1.0374e+06	1.01772e+06	7.16901	962195	397627	775109	925059	807724	875797	1.10014e+06	14.2511	896766	127799	1.03136e+06	1.17624e+06	954683	885759	979697	10.8265	1.00555e+06	108865	966636	900360	991357	1.05477e+06	958149	5.75015	974255	56021.1
9.102	762.518	PG 34:3	1.72342e+06	1.62299e+06	1.79172e+06	1.83484e+06	1.69904e+06	4.75069	1.7344e+06	711889	1.46579e+06	1.56791e+06	1.52227e+06	1.57733e+06	2.04317e+06	14.2029	1.63529e+06	232258	1.81471e+06	2.01748e+06	1.706e+06	1.80443e+06	1.73606e+06	6.70108	1.81574e+06	121674	1.62813e+06	1668340	1.67296e+06	1.93776e+06	1.72683e+06	7.12523	1.7268e+06	123039
8.542	760.505	PG 34:4	3510.64	3400	5161.39	2843.42	5969.79	31.6912	4177.05	2065.4	2614.71	9665.52	2539.18	1898.31	5325.17	73.0536	4408.58	3220.62	1964.66	3029.3	2837.93	8928.16	11469.4	75.6496	5645.89	4271.09	16763.6	2523.33	15424.2	7032.05	2088.61	79.6178	8766.36	6979.59
6.942	758.536	PG 34:5	9549.65	1530.67	2.39778e+06	569139	4625.38	173.693	596525	958178	8144.12	13013.8	5811.91	590034	4951.05	209.277	124391	260321	4159.01	7864.47	36696.6	7201.15	48217.7	97.0288	20827.8	20208.9	5539.94	6953.33	40198.7	26195.5	23917.7	70.4569	20561	14486.7
12.422	794.563	PG 36:1	1.23231e+06	924725	1.0886e+06	1.312e+06	960426	15.2107	1.10361e+06	474902	797126	1.08719e+06	914401	1.06426e+06	1.20255e+06	15.6368	1.01311e+06	158417	1.12453e+06	1.14394e+06	1.05557e+06	975276	1.0317e+06	6.46691	1.0662e+06	68950.4	946495	980640	1.09662e+06	934285	1.04429e+06	6.86181	1.00047e+06	68650
9.802	790.486	PG 36:3	117181	88216	141418	1782.92	53063.4	68.3666	80332.2	59048.4	32550	193462	10197.5	6732.2	237556	115.047	96099.5	110559	146749	57699.6	3634.48	171322	64775.5	77.5109	88836.1	68857.7	108978	91800	118138	80070.5	128079	18.4679	105413	19467.5
7.832	786.568	PG 36:5	1237.59	1077.33	0	4462.63	2462.24	92.1335	1847.96	1683.11	4576.47	8337.93	1661.44	4650.85	13136.4	68.2007	6472.61	4414.37	1166.08	8271.06	15131	2367.82	1904.76	103.147	5768.15	5949.69	3284.35	5396.67	1242.42	3089.74	2142.41	51.2495	3031.12	1553.43
7.061	784.549	PG 36:6	39712.8	38226.7	21066.5	66288.3	14667.7	55.8134	35992.4	23196.5	143582	65469	183781	201763	114636	38.4935	141846	54601.6	38300.4	64575.1	54282.8	47238.5	99622.4	39.041	60803.8	23738.5	13223.6	24906.7	15818.2	16307.7	13914.6	27.868	16834.1	4691.34
6.661	836.575	PG 40:8	1.07417e+06	503893	1.43868e+06	1.29763e+06	667021	40.2574	996278	542314	1.28146e+06	1.32577e+06	1.30091e+06	1.40137e+06	1.73697e+06	13.3927	1.40929e+06	188743	1.09999e+06	181707	1.09611e+06	1.28896e+06	1.0225e+06	46.2792	937852	434030	453339	564333	33979.8	1.17933e+06	62718.4	101.528	458740	465748
		PG	6.85086e+07	6.96099e+07	7.47409e+07	7.35516e+07	6.34318e+07	6.41568	6.99686e+07	2.88454e+07	6.63516e+07	7.50184e+07	1.21438e+08	1.74809e+08	8.4365e+07	42.7311	1.04397e+08	4.46098e+07	6.68007e+07	7.84305e+07	1.74004e+08	7.35156e+07	6.41104e+07	50.9271	9.13723e+07	4.65333e+07	6.05e+07	6.51325e+07	6.55444e+07	7.30098e+07	6.77511e+07	6.84757	6.63876e+07	4.54593e+06
9.791	828.593	PI 32:0	2482.27	3016	2199.37	10064.1	3779.46	75.98	4308.23	3399.62	1276.47	20269	11802.5	1583.05	22227.3	86.9174	11431.7	9936.09	9816.25	9868.13	8655.17	14017.2	1061.22	54.3924	8683.6	4723.22	610.224	2260	5360.27	1769.23	1803.8	75.5739	2360.7	1784.08
8.744	826.597	PI 32:1	2503.55	7720	4882.91	1747.33	8773.41	60.4387	5125.44	3457.25	23944.1	16462.1	2354.23	2298.31	3241.26	103.4	9660	9988.41	3787.99	4260.07	2175.86	8198.28	21792.5	99.449	8042.94	7998.63	2086.26	4636.67	1747.47	2580.13	1955.7	45.3003	2601.25	1178.37
7.773	824.581	PI 32:2	2358.16	4930.67	22575.9	1886.12	5906.34	113.905	7531.45	8248.94	5344.12	4820.69	3598.75	9949.15	9755.24	44.1159	6693.59	2952.94	2141.34	43076.9	2955.17	4563.22	4683.67	154.073	11484.1	17693.8	2980.83	14340	6074.07	8371.79	3971.52	63.28	7147.64	4523.03
6.942	822.564	PI 32:3	6595.74	13034.7	5933.54	32046.3	2800.6	97.3631	12082.2	11603.6	2955.88	15000	9250.78	7718.64	6244.76	53.9361	8234.01	4441.11	4038.87	14659.3	4389.66	18405.2	3588.44	77.5653	9016.29	6993.52	29508	2770	6969.7	23628.2	66879.7	98.0699	25951.1	25450.2
8.96	878.527	PI 36:3	627195	272555	371627	188843	944299	63.8204	480904	337479	926.471	4248.28	175997	50467.8	48007	127.075	55929.3	71072.2	1.13037e+06	1.31403e+06	522359	647247	945194	36.0544	911839	328758	906294	639360	668054	1148875	631684	28.3076	798853	226137
8.106	876.514	PI 36:4	255720	232365	149203	61964.4	463438	64.467	232538	164274	1429.41	2086.21	30937.3	6288.14	4888.11	135.38	9125.83	12354.6	592544	720546	313793	392020	526558	31.6471	509092	161113	197492	345970	350970	583676	338782	38.2095	363378	138845
		PI	896855	533621	556421	296552	1.429e+06	59.177	742489	496299	35876.5	62886.2	233940	78305.1	94363.6	76.518	101074	77340.1	1.7427e+06	2.10644e+06	854328	1.08445e+06	1.50288e+06	34.4182	1.45816e+06	501871	1.13897e+06	1.00934e+06	1.03918e+06	1.7689e+06	1.04508e+06	26.7897	1.20029e+06	321555
10.141	760.503	PS 34:2	1.8785e+06	1.52004e+06	1.79799e+06	1.22514e+06	133571	53.8889	1.31105e+06	828115	116379	331134	348436	151576	713227	71.349	332151	236986	1.63346e+06	2.13648e+06	95206.9	639170	1.39771e+06	68.787	1.18041e+06	811967	1.62588e+06	1.21491e+06	317576	2.09051e+06	1.97644e+06	49.6112	1.44506e+06	716914
9.054	758.489	PS 34:3	4.4445e+06	4.28092e+06	4.30667e+06	3.66494e+06	3.9924e+06	7.52482	4.13789e+06	1.71209e+06	2.09879e+06	2355100	2.28525e+06	2.38163e+06	3.54536e+06	22.7571	2.53323e+06	576488	3.6011e+06	4.36769e+06	3.0847e+06	4.10683e+06	3.67466e+06	13.1257	3.76699e+06	494444	3.72673e+06	3.40364e+06	4.03096e+06	5.10654e+06	4.36371e+06	15.8372	4.12632e+06	653492
11.066	788.518	PS 36:2	279053	347872	217073	5430.6	150710	65.5147	200028	142839	114468	118686	16912.2	7786.44	11594.4	106.397	53889.4	57336.7	134219	161645	9200	47827.6	166823	68.5793	103943	71283.3	10316.3	31916.7	77195.3	110564	32158.2	77.4644	52430.1	40614.6
10.499	786.553	PS 36:3	10166.7	25992	6572.78	2.1947e+06	24682.8	215.285	452423	890519	54135.3	7151.72	927486	1.10837e+06	8779.72	130.303	421185	548816	8141.34	13523.8	345317	0	13261.9	198.064	76048.9	150625	12527.2	5126.67	19141.4	42964.7	12186.7	79.4223	18389.3	14605.2
9.133	784.546	PS 36:4	163309	231547	236392	205637	232921	14.4185	213961	91598.3	129415	154876	112270	125953	640035	98.2039	232510	228333	217548	250465	165493	220397	204772	14.5485	211735	30804.4	236821	207780	166815	298375	204256	22.001	222809	49020.4
7.481	780.512	PS 36:6	881028	1449656	844487	867295	456393	39.4278	899772	485390	10805.9	4500	9238.24	19939	37846.2	80.1472	16465.9	13196.9	22657.2	44439.6	16686.2	9250	4153.06	80.5464	19437.2	15656	40888.2	32693.3	65996.6	7054.49	24079.1	63.7892	34142.3	21779.1
13.017	816.575	PS 38:2	7787.23	9378.67	5126.58	4654.8	5474.32	31.1176	6484.32	3193.39	1861.76	3772.41	1420.06	7918.64	3583.92	69.211	3711.36	2568.67	3901.06	1831.5	6544.83	5609.2	1326.53	59.3456	3842.62	2280.43	2916.93	3030	6515.15	16868.6	3231.01	91.8357	6512.34	5980.65
11.748	814.511	PS 38:3	4393.62	0	8895.57	1736.65	0	124.836	3005.17	3555.54	0	3713.79	1736.68	1122.03	1996.5	79.191	1713.8	1357.18	7098.94	9139.19	5437.93	6511.49	1591.84	46.7884	5955.88	2786.66	4086.26	1486.67	1902.36	3935.9	1300.63	53.4688	2542.36	1359.37
13.774	844.593	PS 40:2	429677	343136	409801	443071	323547	13.691	389846	166154	0	6575.86	0	5138.98	60734.3	179.586	14489.8	26021.8	9434.63	11739.9	2910.34	42635.1	7908.16	106.026	14925.6	15825	251690	278150	316859	302404	270965	9.0907	284014	25818.8
13.466	842.592	PS 40:3	254745	325915	287946	8153.02	12287	87.2017	177809	156516	2017.65	85113.8	3507.84	10366.1	464010	176.335	113003	199264	5240.28	314560	5386.21	344638	15003.4	128.656	136966	176215	277776	9453.33	352842	686619	456193	69.4871	356577	247775
11.817	840.545	PS 40:4	304780	2933.33	29629.7	5352.31	28836.9	174.212	74306.5	119675	3355.88	2744.83	0	0	5821.68	103.28	2384.48	2462.69	5600.71	5018.32	4717.24	9505.75	5561.22	32.0783	6080.65	1950.57	2932.91	2163.33	3077.44	14134.6	4224.68	94.0281	5306.6	4989.69
15.894	872.638	PS 42:2	84578	20928	80927.2	243925	39389.7	93.7927	93949.6	87635.4	22829.4	28475.9	221884	93901.7	24916.1	109.106	78401.4	85540.9	13279.2	57992.7	112052	15623.6	109517	78.1717	61692.8	48226.3	71485.6	17683.3	21565.7	41278.8	4.08207e+06	213.587	846816	1.80869e+06
14.291	870.624	PS 42:3	52099.3	62080	60430.4	39758	39329.3	21.4804	50739.4	22885.6	466726	182038	186646	246369	449227	46.0454	306201	140992	234908	627077	60689.7	1.12086e+06	782973	75.2403	565302	425335	1.13103e+06	333793	906953	28503.2	1.05168e+06	70.0985	690391	483954
13.326	868.607	PS 42:4	268365	428624	350253	226769	329360	24.2346	320674	148215	4138.24	4851.72	5448.28	925.424	1562.94	59.7125	3385.32	2021.46	3720.85	1490.84	2644.83	3293.1	6346.94	51.448	3499.31	1800.32	1150.16	3303.33	404811	520058	1006.33	137.349	186066	255560
16.852	900.689	PS 44:2	5595.74	9514.67	4091.77	4818.51	7311.18	34.7049	6266.37	3202.48	1173.53	1255.17	2084.64	1586.44	1783.22	23.8734	1576.6	376.388	2123.67	4245.42	1172.41	2715.52	2833.33	42.8684	2618.07	1122.33	8821.09	11506.7	3787.88	3657.05	5699.37	50.8458	6694.41	3403.83
15.309	898.676	PS 44:3	3195.04	2410.67	4550.63	3640.57	2175.23	30.0727	3194.43	1551.49	2682.35	1958.62	0	0	3765.73	98.9768	1681.34	1664.14	0	1714.29	1962.07	1971.26	1510.2	57.4777	1431.56	822.831	2747.6	1803.33	4286.2	2698.72	4825.95	38.0578	3272.36	1245.39
14.539	896.699	PS 44:4	2202.13	762.667	1636.08	5644.13	2990.94	70.3477	2647.19	1970.03	794.118	1244.83	27714.7	2277.97	1510.49	175.231	6708.43	11755.2	1515.9	849.817	2089.66	6149.43	1391.16	89.2906	2399.19	2142.25	1242.81	956.667	1996.63	1060.9	800.633	38.5793	1211.53	467.399
		PS	9.07398e+06	9.0617e+06	8.65248e+06	9.15067e+06	5.78138e+06	17.3268	8.34404e+06	3.64362e+06	3.02957e+06	3.29319e+06	4.15003e+06	4.16487e+06	5.97576e+06	27.9717	4.12268e+06	1.15319e+06	5.90395e+06	8.0099e+06	3.92221e+06	6.58299e+06	6.39735e+06	23.9707	6.16328e+06	1.47738e+06	7.40904e+06	5.5594e+06	6.70228e+06	9.27722e+06	1.24948e+07	32.7134	8.28855e+06	2.71147e+06
10.561	838.511	SQDG 34:1	43723.4	11888	26132.9	5341.64	19123.9	69.593	21242	15796.8	20111.8	18796.6	13736.7	4593.22	31818.2	55.7057	17811.3	9921.89	15869.3	26736.3	2203.45	16198.3	12547.6	59.7729	14711	8793.17	25345	16733.3	12437.7	7323.72	16712	42.2129	15710.4	6631.8
8.887	836.579	SQDG 34:2	1.07206e+06	922288	2.99258e+06	3.01014e+06	2.62001e+06	49.0342	2.12341e+06	1.27229e+06	2.73151e+06	2.68136e+06	3.50684e+06	1.73165e+06	3.45722e+06	25.613	2.82172e+06	722727	3.25607e+06	3.22044e+06	1.80066e+06	3.63915e+06	3.05099e+06	23.4051	2.99346e+06	700621	2.43635e+06	2.01694e+06	2.34302e+06	4.70994e+06	2.73149e+06	37.6414	2.84755e+06	1.07186e+06
8.05	834.565	SQDG 34:3	604035	1256456	1.81071e+06	1.79707e+06	1.85247e+06	36.8541	1.46415e+06	768248	2.00527e+06	1.70915e+06	2.34013e+06	2.30106e+06	2262500	12.5351	2.12362e+06	266197	2.2099e+06	2.41815e+06	2418800	2.78745e+06	2.59582e+06	8.72713	2.48602e+06	216959	1.39536e+06	1.27374e+06	1.34561e+06	3.38068e+06	1.74639e+06	48.4941	1.82836e+06	886645
5.876	830.509	SQDG 34:5	19266	5872	8278.48	0	10172.2	80.6376	8717.73	7208.84	454976	1.11385e+06	307815	89403.4	757262	73.4731	544662	400180	17102.5	4131.87	24562.1	5183.91	7394.56	75.7547	11675	8844.34	5447.28	13586.7	24148.1	5416.67	4768.99	78.3672	10673.6	8364.56
7.733	858.531	SQDG 36:5	364145	357968	491794	752139	289130	40.6933	451035	246676	170912	231538	525003	483742	423455	42.7843	366930	156988	310767	371194	351359	353115	434633	12.3954	364213	45145.8	413965	371463	608316	594779	362934	25.8273	470291	121463
6.925	856.525	SQDG 36:6	247578	247984	687975	665790	601773	45.6055	490220	282898	179562	182607	218125	227295	4975.52	55.7227	162513	90556.5	130650	206582	219286	174000	136796	23.0134	173463	39919.8	558968	566623	651421	300080	595592	25.4429	534537	136002
5.278	854.496	SQDG 36:7	2.47481e+06	1883960	1.9587e+06	2.40495e+06	1.87949e+06	13.8839	2.12038e+06	904798	8582.35	4817.24	5802.51	5267.8	3912.59	31.1127	5676.5	1766.11	5215.55	6124.54	2003.45	2540.23	13520.4	78.4135	5880.84	4611.37	492000	590937	372542	451631	494712	16.4639	480364	79086.5
		SQDG	4.82562e+06	4686416	7.97617e+06	8.63543e+06	7.27217e+06	27.2674	6.67916e+06	3.17626e+06	5.57093e+06	5.94212e+06	6.91745e+06	4.84301e+06	6.94114e+06	14.9034	6.04293e+06	900600	5.94558e+06	6.25336e+06	4.81887e+06	6.97764e+06	6.2517e+06	12.9876	6.04943e+06	785673	5.32743e+06	4850030	5.35749e+06	9.44985e+06	5.95259e+06	30.1444	6.18748e+06	1.86518e+06
20.355	712.661	TAG 40:0	97209.2	44029.3	1.12029e+06	145445	693583	112.038	420111	454572	76008.8	69196.6	8347.96	22928.8	43150.3	66.1291	43926.5	29048.2	3826.86	1.43929e+06	21806.9	7683.91	3901.36	216.576	295302	639551	1.12173e+06	4626.67	806700	860776	854734	58.067	729714	423723
18.207	708.615	TAG 40:2	9960.99	16080	18348.1	13629.9	7876.13	32.5955	13179	6600.58	17120.6	6024.14	10971.8	20698.3	7311.19	50.8581	12425.2	6319.22	15113.1	29915.8	6941.38	2206.9	26224.5	74.3171	16080.3	11950.4	23789.1	8390	14111.1	32810.9	26841.8	46.4636	21188.6	9844.97
16.911	706.566	TAG 40:3	1450.35	1170.67	3363.92	1512.46	1676.74	47.6376	1834.83	1069.36	2838.24	1603.45	1429.47	0	1951.05	65.8044	1564.44	1029.47	6275.62	1230.77	1537.93	1189.66	12292.5	107.769	4505.3	4855.31	5044.73	4953.33	1966.33	5285.26	14234.2	73.7025	6296.77	4640.87
15.655	704.584	TAG 40:4	4414.89	3493.33	4297.47	2017.79	2389.73	32.781	3322.64	1659.2	2073.53	1648.28	1564.26	5430.51	8730.77	80.8349	3889.47	3144.05	3706.71	5337	2617.24	4206.9	1962.59	37.1967	3566.09	1326.47	5776.36	3346.67	1498.32	3317.31	6177.22	48.2046	4023.17	1939.35
22.071	796.738	TAG 46:0	1.3651e+06	1157000	2.22856e+06	2.12404e+06	565236	46.6716	1.48799e+06	868804	5.44484e+06	6.62933e+06	2.22009e+06	5.62472e+06	5.63103e+06	32.9041	5.11e+06	1.6814e+06	7.8481e+06	8.33699e+06	6.61363e+06	5.48985e+06	7.72279e+06	15.9135	7.20227e+06	1.14613e+06	1.67485e+06	2250480	1.68872e+06	1.55316e+06	1.94803e+06	15.2991	1.82305e+06	278911
21.678	794.723	TAG 46:1	4.70724e+06	1276160	2.74214e+06	959491	7.18079e+06	76.8781	3.37316e+06	2.69743e+06	2.922e+06	5.11707e+06	2.78962e+06	6.73949e+06	4.74659e+06	36.9295	4.46295e+06	1.64815e+06	6.26168e+06	6.91997e+06	4.30827e+06	3.15126e+06	6.80789e+06	30.5394	5.48981e+06	1.67655e+06	3.40828e+06	5295890	1.03949e+06	6.69556e+06	5.29487e+06	50.3173	4.34682e+06	2.1872e+06
21.311	792.708	TAG 46:2	4.14147e+06	3.4798e+06	1.00325e+07	4.90159e+06	6.75497e+06	44.93	5.86208e+06	3.35811e+06	1843900	2.98086e+06	1.73684e+06	4.27089e+06	2.91067e+06	37.4561	2.74863e+06	1.02953e+06	3.2481e+06	3.63077e+06	2.07699e+06	1.50569e+06	3.99173e+06	36.5623	2.89065e+06	1.05689e+06	5.6484e+06	5.12975e+06	7.73762e+06	8.16214e+06	6.92135e+06	19.45	6.71985e+06	1.30701e+06
20.86	790.691	TAG 46:3	1.13574e+06	1.04151e+06	2.79965e+06	1.37284e+06	1.83203e+06	43.9135	1.63635e+06	927004	397082	622624	369592	967553	677101	39.9948	606791	242685	668827	777634	442652	126971	895327	52.2641	582282	304325	1.63072e+06	1.372e+06	2.12971e+06	2.26632e+06	1.86496e+06	19.6155	1.85274e+06	363425
19.896	788.676	TAG 46:4	2482.27	2626.67	5996.84	9174.38	1930.51	69.6195	4442.13	3292.08	3494.12	3268.97	677.116	2301.69	5604.9	58.6472	3069.36	1800.09	1533.57	2124.54	4131.03	971.264	914.966	68.3088	1935.08	1321.83	5019.17	950	3666.67	7365.38	4496.84	54.0167	4299.61	2322.51
18.68	786.661	TAG 46:5	2241.13	3712	2506.33	1466.19	1338.37	42.3946	2252.8	1242.59	1535.29	3186.21	3081.5	871.186	2622.38	44.9096	2259.31	1014.65	2526.5	930.403	2044.83	2925.29	3585.03	41.5315	2402.41	997.756	1424.92	1686.67	1444.44	1451.92	5113.92	72.7778	2224.38	1618.85
22.265	824.771	TAG 48:0	7.28843e+06	5.37454e+06	1.31326e+07	8.52523e+06	9.20608e+06	32.9873	8.70538e+06	4.38494e+06	5.14629e+06	6.77355e+06	4.99202e+06	6.86321e+06	7.66597e+06	18.5601	6.28821e+06	1.1671e+06	6.15502e+06	8.32368e+06	5.74472e+06	4.47804e+06	6.8684e+06	22.4908	6.31397e+06	1.42006e+06	7.84882e+06	8.22361e+06	9.57548e+06	9.3733e+06	9.45364e+06	8.97479	8.89497e+06	798305
22.04	822.755	TAG 48:1	1.98218e+06	948171	1.02241e+07	1.68602e+06	2.62635e+06	109.081	3.49336e+06	3.69462e+06	4.15731e+06	6.02583e+06	3.02805e+06	7.12064e+06	5.5889e+06	30.9918	5.18415e+06	1.60666e+06	7.51159e+06	8.25099e+06	5.40609e+06	3.92141e+06	8.4422e+06	29.3468	6.70645e+06	1.96813e+06	1.83262e+06	4.50306e+06	1.92984e+06	1.80183e+06	2.23643e+06	46.9186	2.46076e+06	1.15455e+06
21.659	820.738	TAG 48:2	2.54103e+06	441781	1.97399e+06	740324	3.3221e+06	67.1213	1.80385e+06	1.30959e+06	3.8066e+06	5.26047e+06	2.83965e+06	6.97954e+06	4.43552e+06	33.6143	4.66436e+06	1.56789e+06	6.32285e+06	7.26456e+06	4.54589e+06	3.36182e+06	7.4556e+06	30.7452	5.79014e+06	1.78019e+06	1.13876e+06	2128090	847963	2.61339e+06	1.62627e+06	42.946	1.67089e+06	717583
21.38	818.729	TAG 48:3	2.72967e+06	2329864	5.87166e+06	3.1966e+06	4.13392e+06	38.6366	3.65234e+06	1.95353e+06	1.40609e+06	2.14932e+06	1.33313e+06	2.91245e+06	2.16676e+06	32.5075	1.99355e+06	648053	2.20722e+06	2.60971e+06	1.54887e+06	1.22151e+06	2.75539e+06	32.1708	2.06854e+06	665465	3.66108e+06	3.24727e+06	4.64873e+06	5.00281e+06	4.2687e+06	17.1553	4.16572e+06	714640
20.864	816.713	TAG 48:4	71230.5	259904	511475	227420	295740	57.9849	273154	180277	122097	3631.03	130690	177224	27657.3	79.6765	92259.8	73509.4	44558.3	143586	1465.52	38508.6	4870.75	123.533	46597.9	57563.9	246243	488033	772323	290151	357725	49.107	430895	211599
19.145	812.679	TAG 48:6	2507.09	5632	8772.15	3793.59	1806.65	62.0888	4502.3	3088.27	5200	5837.93	4504.7	2911.86	1489.51	44.4222	3988.8	1771.91	3643.11	4124.54	4400	15580.5	4136.05	80.796	6376.83	5152.23	2405.75	3766.67	3340.07	6814.1	1325.95	58.3911	3530.51	2061.5
22.507	852.784	TAG 50:0	1.54195e+06	1.30308e+06	2.61799e+06	2.04359e+06	1.5688e+06	28.8162	1.81508e+06	876312	1.2187e+06	1.77313e+06	1.74929e+06	3.22041e+06	1.71298e+06	38.9794	1.9349e+06	754213	1.32725e+06	2.81348e+06	2.07934e+06	850807	2.33023e+06	41.8662	1.88022e+06	787178	1.62064e+06	1.51776e+06	1.93463e+06	2.36035e+06	1.97793e+06	17.6559	1.88226e+06	332330
22.247	850.786	TAG 50:1	5.38552e+06	4.34497e+06	1.04605e+07	7.13049e+06	7.80131e+06	33.6029	7.02456e+06	3.5611e+06	2.76378e+06	3.66621e+06	2.81566e+06	5.80738e+06	4.14668e+06	32.4282	3.83994e+06	1.24523e+06	3.97371e+06	8.28471e+06	3.36728e+06	2.19067e+06	4.57131e+06	51.4399	4.47753e+06	2.30324e+06	6.79584e+06	6416710	8.3551e+06	8584250	8.08069e+06	12.7568	7.64652e+06	975452
21.993	848.779	TAG 50:2	1.5463e+06	40312	1.0648e+07	740559	1.92571e+06	145.899	2.98017e+06	4.07485e+06	5.11522e+06	6.78483e+06	4.85147e+06	1.24625e+07	7.94564e+06	41.4806	7.43193e+06	3.08281e+06	6.82696e+06	1.16894e+07	5.50035e+06	4.11633e+06	7.53931e+06	40.1281	7.13448e+06	2.86293e+06	20738	3.4533e+06	87835	630978	373646	157.729	913299	1.44054e+06
21.728	846.761	TAG 50:3	661759	15170.7	628839	1.06378e+06	755112	61.0753	624933	426170	5.05569e+06	6.27372e+06	4.25868e+06	7.73757e+06	5.25356e+06	23.4257	5.71584e+06	1.33898e+06	5.23988e+06	6.74515e+06	4.45023e+06	3.76392e+06	5.80328e+06	22.2954	5.20049e+06	1.15947e+06	75747.6	282557	205599	158452	212794	40.8373	187030	76378.1
21.386	844.746	TAG 50:4	2.03822e+06	2.2546e+06	3.21371e+06	2.76451e+06	2.90854e+06	18.2667	2.63591e+06	1.15908e+06	1.78882e+06	2.13325e+06	1.63319e+06	2.96938e+06	2.32584e+06	24.1441	2.1701e+06	523951	1.48793e+06	2.06848e+06	1.31919e+06	1.1693e+06	1.61882e+06	22.4621	1.53274e+06	344286	2.46832e+06	2337890	2.74328e+06	3.0721e+06	2.73452e+06	10.6245	2.67122e+06	283803
20.982	842.73	TAG 50:5	1.94331e+06	2.88206e+06	3.17961e+06	3.26659e+06	2.86134e+06	18.5753	2.82658e+06	1.24584e+06	1.55835e+06	1.75553e+06	1.47102e+06	2.26613e+06	2.01472e+06	18.1065	1.81315e+06	328297	1.13086e+06	1.47289e+06	1.08568e+06	1.03556e+06	1.10824e+06	14.983	1.16665e+06	174799	2.53512e+06	2.43615e+06	2.83941e+06	2.91038e+06	2.69116e+06	7.43334	2.68244e+06	199395
20.463	840.713	TAG 50:6	1.00354e+06	1.35993e+06	1.35525e+06	1.4242e+06	1.21325e+06	13.2418	1.27124e+06	540374	784424	881345	770091	990183	943322	11.0324	873873	96409.2	216905	661026	422421	24112.1	493915	68.1454	363676	247828	1.04582e+06	1.07073e+06	1.2182e+06	1.32734e+06	1.15697e+06	9.82829	1.16381e+06	114383
19.131	838.663	TAG 50:7	10436.2	12341.3	82553.8	11181.5	12480.4	123.023	25798.6	30261	23811.8	9937.93	18987.5	16678	28269.2	35.7513	19536.9	6984.69	24809.2	29424.9	10572.4	17232.8	30656.5	37.7655	22539.1	8512.02	16127.8	7400	16468	8717.95	12408.2	33.9383	12224.4	4148.75
17.146	834.666	TAG 50:9	6425.53	8205.33	9772.15	25754.4	31779.5	70.5466	16387.4	12300.2	3582.35	35679.3	12576.8	33227.1	3629.37	88.5916	17739	15715.3	4130.74	8388.28	25203.4	27571.8	34292.5	65.2366	19917.4	12993.4	9869.01	14393.3	35828.3	17099.4	16731	52.9905	18784.2	9953.84
22.741	880.83	TAG 52:0	1.66437e+06	1.15043e+06	1.96348e+06	1.68257e+06	2.08696e+06	21.1372	1.70956e+06	769123	1.71363e+06	2.48694e+06	1.79389e+06	2.07768e+06	1.92294e+06	15.2876	1.99902e+06	305601	1.03954e+06	1.36125e+06	999621	945787	1.35542e+06	17.6957	1.14032e+06	201788	1.53309e+06	1559590	1.85809e+06	2.06375e+06	2.10841e+06	14.8605	1.82459e+06	271142
22.461	878.818	TAG 52:1	724004	689219	1.38973e+06	1.1861e+06	871637	31.3649	972139	481534	340065	375369	517060	2.22734e+06	696402	95.3923	831246	792945	694028	2.64451e+06	901272	345534	1.14034e+06	77.4999	1.14514e+06	887480	1.08237e+06	373517	1.29178e+06	1.35822e+06	1.00073e+06	38.25	1.02132e+06	390657
22.272	876.803	TAG 52:2	4.6983e+06	4.89226e+06	8.79836e+06	7.27946e+06	6.69353e+06	26.4856	6.47238e+06	3.05497e+06	2.63397e+06	3200200	3.06169e+06	1.17508e+07	4.00097e+06	78.0028	4.92953e+06	3.84518e+06	3.79705e+06	1.37094e+07	2.71696e+06	1.86339e+06	3.59437e+06	94.4994	5.13623e+06	4.8537e+06	6.67392e+06	5.1309e+06	6.9196e+06	6.89709e+06	7.18891e+06	12.5057	6.56208e+06	820632
21.991	874.791	TAG 52:3	803734	1.02235e+06	7.94327e+06	1.76898e+06	699855	126.671	2.44764e+06	2.94765e+06	3.67466e+06	4.22318e+06	2.49501e+06	1.69295e+07	5.4216e+06	90.0581	6.54879e+06	5.89772e+06	4.75564e+06	1.75238e+07	3.14282e+06	2.49829e+06	3.95218e+06	98.676	6.37454e+06	6.29014e+06	1.51394e+06	1.72181e+06	1.58564e+06	1.452e+06	2.08277e+06	15.0201	1.67123e+06	251021
21.726	872.778	TAG 52:4	12985.8	24322.7	76651.9	1.90626e+06	10546.8	206.575	406153	768516	9.40319e+06	1.03621e+07	7.92655e+06	2.87528e+07	8.98397e+06	67.2615	1.30857e+07	8.80165e+06	7.20973e+06	2.50381e+07	6.64864e+06	5.71762e+06	6.33986e+06	81.6165	1.01908e+07	8.31737e+06	24188.5	121950	151290	177699	56446.2	60.5841	106315	64409.7
21.466	870.764	TAG 52:5	1.86188e+07	25236648	2.49796e+07	2.59508e+07	2.54823e+07	12.7183	2.40536e+07	1.01939e+07	1.99111e+07	2.21983e+07	1.88208e+07	3.58988e+07	2.58077e+07	28.1177	2.45273e+07	6.89652e+06	1.34047e+07	2.0058e+07	1.33826e+07	1.27899e+07	1.2413e+07	22.1038	1.44096e+07	3.18508e+06	2.08505e+07	2.18388e+07	2.20071e+07	2.57212e+07	2.2672e+07	8.19345	2.26179e+07	1.85319e+06
21.109	868.746	TAG 52:6	1.99205e+07	3.28374e+07	2.87303e+07	3.13714e+07	2.64167e+07	18.2155	2.78553e+07	1.2244e+07	1.70049e+07	1.93062e+07	1.603e+07	2.12074e+07	2.14721e+07	12.8567	1.90041e+07	2.44331e+06	1.09129e+07	1.46141e+07	1.07924e+07	1.11588e+07	1.05003e+07	14.6942	1.15957e+07	1.70389e+06	2.29306e+07	24019340	2.56392e+07	2.93625e+07	2.53035e+07	9.57596	2.5451e+07	2.43718e+06
20.517	866.726	TAG 52:7	3.47681e+06	4.64675e+06	4.72734e+06	5.15152e+06	4.49639e+06	13.8099	4.49976e+06	1.91926e+06	2.76396e+06	2.99865e+06	2.0604e+06	2.73942e+06	3.14792e+06	15.2092	2.74207e+06	417047	496597	586011	641521	464293	618075	13.7615	561299	77243.4	3.79273e+06	3.86349e+06	4.21659e+06	3.67046e+06	4.1301e+06	5.86059	3.93468e+06	230595
19.742	864.71	TAG 52:8	14695	983589	638655	732975	196459	77.5733	513275	413186	0	1003.45	2899.69	364034	6716.78	215.711	74930.8	161634	2459.36	0	1000	686.782	993.197	87.3435	1027.87	897.777	38453.7	259883	293327	479122	53810.1	81.5485	224919	183418
18.1	862.744	TAG 52:9	2258.87	3426.67	4367.09	5879	1392.75	50.798	3464.87	2102.61	782.353	1093.1	626.959	681.356	835.664	22.5493	803.887	181.271	660.777	1241.76	641.379	962.644	581.633	34.1726	817.638	279.408	1974.44	596.667	952.862	692.308	1740.51	52.6601	1191.36	627.37
22.992	908.856	TAG 54:0	1.20227e+06	858056	1.41846e+06	1.1557e+06	1.31952e+06	17.838	1.1908e+06	521941	874250	1.30159e+06	925044	1.32293e+06	1.70962e+06	27.7437	1.22668e+06	340328	412180	962952	755659	655351	906483	29.6882	738525	219254	1.1527e+06	1.11504e+06	1.38566e+06	1.50817e+06	1.43134e+06	13.2504	1.31858e+06	174718
22.701	906.849	TAG 54:1	1.00873e+06	665011	1.23422e+06	938473	1.03753e+06	21.0838	976792	439254	563418	762241	554514	1.62307e+06	506640	58.5238	801977	469347	591618	1.00495e+06	513952	414569	691854	35.1749	643388	226311	918262	910617	1.28087e+06	1220375	1.08747e+06	15.6418	1.08352e+06	169482
22.505	904.842	TAG 54:2	825238	782480	1.25204e+06	1.17235e+06	745927	24.862	955606	444236	343482	407376	485066	8.95537e+06	614266	175.81	2.16111e+06	3.79945e+06	656092	3.77652e+06	968110	2956.9	482085	126.956	1.17715e+06	1.49447e+06	984805	752343	1.12875e+06	1.08161e+06	920842	15.199	973670	147988
22.282	902.821	TAG 54:3	6.54085e+06	7.27428e+06	1.06654e+07	1.09358e+07	7.87673e+06	23.2607	8.65862e+06	3.96741e+06	2.72017e+06	3.07167e+06	2.56247e+06	2.42713e+07	4.11666e+06	129	7.34845e+06	9.47951e+06	5.19248e+06	1.69291e+07	2.44143e+06	1.85347e+06	2.89983e+06	107.69	5.86327e+06	6.31412e+06	9.62468e+06	6626660	8.96825e+06	8.45436e+06	9.76809e+06	14.5884	8.68841e+06	1.2675e+06
22.064	900.804	TAG 54:4	3.36513e+06	1118520	7.72248e+06	2.13097e+06	1.31382e+06	86.7418	3.13019e+06	2.74421e+06	3.93889e+06	4.04134e+06	3.30666e+06	2.52491e+07	5.45642e+06	112.55	8.39849e+06	9.45251e+06	5.75513e+06	2.07929e+07	2.78634e+06	2.28888e+06	2.92972e+06	114.003	6.9106e+06	7.87832e+06	1.69251e+06	1314210	1.45346e+06	1.41861e+06	2.23357e+06	22.7191	1.62247e+06	368610
21.778	898.789	TAG 54:5	108372	75738.7	179225	1.15976e+06	286650	125.228	361949	431481	7.79089e+06	8.61064e+06	5.19895e+06	2.55423e+07	658874	98.9156	9.56033e+06	9.45667e+06	8.48729e+06	3.00316e+07	5.22545e+06	4.8723e+06	5.34653e+06	100.56	1.07926e+07	1.08531e+07	280016	318457	110545	433228	632642	54.5381	354978	193598
21.485	896.779	TAG 54:6	1.49231e+07	16430736	1.91778e+07	1.92382e+07	2.13144e+07	13.8874	1.82169e+07	7.77361e+06	1.54614e+07	1.4324e+07	1.33104e+07	3.58732e+07	1.749e+07	48.717	1.92918e+07	9.39838e+06	9.74259e+06	3.76348e+07	9.07601e+06	8.73204e+06	7.85895e+06	88.2326	1.46089e+07	1.28898e+07	1.60408e+07	18148960	1.5935e+07	1.94999e+07	1.73634e+07	8.60534	1.73976e+07	1.49712e+06
21.126	894.767	TAG 54:7	3.6307e+07	52530816	5.50184e+07	5.77257e+07	5.24111e+07	16.5112	5.07986e+07	2.20536e+07	3.12064e+07	3.3161e+07	2.73503e+07	4.27585e+07	3.4424e+07	16.8359	3.378e+07	5.68717e+06	1.85678e+07	3.22118e+07	1.8545e+07	1.85684e+07	1.74612e+07	29.6436	2.10708e+07	6.24616e+06	4.20752e+07	46325540	4.57714e+07	5.11114e+07	4.83951e+07	7.15429	4.67357e+07	3.34361e+06
20.658	892.749	TAG 54:8	5.20003e+07	7.81517e+07	7.60464e+07	7.75949e+07	6.84129e+07	15.6517	7.04412e+07	3.04013e+07	40504350	4.3936e+07	3.67828e+07	4.18551e+07	4.35557e+07	6.99007	4.13268e+07	2.88877e+06	2.33101e+07	3.13947e+07	2.31308e+07	2.42347e+07	2.40073e+07	13.8207	2.52155e+07	3.48496e+06	5.51531e+07	6.00524e+07	62090000	69863750	6.42038e+07	8.68512	6.22726e+07	5.40845e+06
20.001	890.731	TAG 54:9	2.85035e+07	4.46814e+07	3.80711e+07	3.82564e+07	3.30596e+07	16.6735	3.65144e+07	1.58704e+07	2.06142e+07	2.23867e+07	1.74182e+07	1.88835e+07	2.09691e+07	9.62722	2.00543e+07	1.93067e+06	1.11174e+07	1.44276e+07	11155600	1.23509e+07	1.13041e+07	11.6917	1.20711e+07	1.41132e+06	2.69896e+07	30139750	3.04607e+07	3.44266e+07	3.17807e+07	8.78025	3.07595e+07	2.70076e+06
23.244	936.888	TAG 56:0	937560	557077	1.1037e+06	926043	811891	23.3179	867254	397573	626879	805397	557777	777600	1.05247e+06	25.0436	764024	191339	629516	713612	641666	572397	755575	10.9141	662553	72311.8	700495	768223	983845	1.11829e+06	941199	18.6679	902411	168461
22.943	934.877	TAG 56:1	852794	548312	1.17087e+06	872883	877091	25.4912	864391	404181	500076	678338	488997	1.13803e+06	814881	37.0027	724064	267923	275580	717571	475169	355733	609235	37.0688	486657	180398	861764	781930	1.19241e+06	1.16692e+06	969073	18.2919	994419	181898
19.057	916.707	TAG 56:10	11734	10170.7	34129.7	20046.3	2274.92	77.1749	15671.1	12551.6	1967.65	7586.21	1661.44	9803.39	17646.9	84.9682	7733.11	6570.69	12194.3	3278.39	2024.14	2272.99	6816.33	80.7874	5317.24	4295.66	6051.12	5090	4141.41	10644.2	9914.56	40.8829	7168.26	2930.59
22.737	932.876	TAG 56:2	979149	631461	1.12492e+06	904452	859991	20.0761	899994	401384	629365	738955	603339	4.57333e+06	568311	123.883	1.42266e+06	1.76243e+06	1590.11	1.01959e+06	22648.3	3051.72	4986.39	215.068	210373	452444	860355	781490	1.09797e+06	1.07532e+06	1.02058e+06	14.3964	967143	139234
22.501	930.861	TAG 56:3	291855	281301	389528	28234.9	211737	55.9311	240531	155297	4102.94	7855.17	3178.68	13872400	212941	219.109	2.8201e+06	6.17908e+06	1964.66	602615	5117.24	2074.71	3173.47	218.005	122989	268122	284994	17300	34077.4	407484	205918	87.5832	189955	166368
22.329	928.838	TAG 56:4	1.23521e+06	995115	1.33213e+06	1.40077e+06	1.14507e+06	13.0492	1.22166e+06	518716	843221	968186	785486	2.29509e+07	1.62364e+06	180.296	5.43428e+06	9.79779e+06	701883	1.33962e+06	730366	560589	568514	41.2653	780194	321950	1.18328e+06	996727	1.15885e+06	1.32122e+06	1.32254e+06	11.2861	1.19652e+06	135041
22.077	926.823	TAG 56:5	2.27829e+06	977288	4.20099e+06	3.32989e+06	2.40423e+06	45.8941	2.63814e+06	1.5273e+06	1.80617e+06	2.14546e+06	1.54195e+06	3.93757e+07	3.43424e+06	172.11	9.66071e+06	1.66271e+07	1.31846e+06	2.25345e+06	1.43506e+06	1.53384e+06	1.93166e+06	22.9172	1.69449e+06	388330	1.46625e+06	631923	1.35498e+06	1.21218e+06	1998000	36.8862	1.33267e+06	491571
22.004	924.817	TAG 56:6	2.49919e+06	1.10294e+06	1.04612e+07	1.50631e+06	1.44927e+06	116.909	3.40379e+06	3.82084e+06	2.63512e+06	1.63959e+07	849091	1.64489e+07	3.14744e+06	99.1831	7.8953e+06	7.8308e+06	1.73159e+06	3.19418e+06	1.66313e+06	2.55361e+06	5.61897e+06	54.8282	2.9523e+06	1.61869e+06	2.75886e+06	3779910	2.22879e+06	2.10452e+06	4.02054e+06	29.567	2.97852e+06	880661
21.295	920.779	TAG 56:8	2748.23	624973	895044	900676	749372	58.4955	634563	421100	579062	564514	54391.8	931231	600629	57.5213	545965	314047	4653.71	5021.98	23689.7	3287.36	2819.73	112.448	7894.49	8877.22	590412	620513	693010	684712	634687	6.74688	644667	43494.9
20.706	918.762	TAG 56:9	136142	20533.3	38781.6	160214	120133	64.9552	95160.7	67555.6	27682.4	35931	21514.1	2498.31	31769.2	54.7903	23879	13083.4	2007.07	11985.3	33334.5	6106.32	4404.76	109.904	11567.6	12713.3	4408.95	77653.3	11471.4	49971.2	112788	88.6644	51258.6	45448.1
23.42	964.918	TAG 58:0	45656	398117	586750	554605	75664.7	77.7126	332159	267739	32441.2	510634	17949.8	520769	684329	87.005	353225	307323	55964.7	384176	22582.8	44204	36799.3	142.025	108745	154445	489633	43060	580010	615753	71784.8	77.834	360048	280240
23.184	962.904	TAG 58:1	612702	413011	847278	592441	652973	24.8825	623681	289984	393332	499493	338586	86169.5	197941	53.7295	303104	162856	353576	460861	290800	214991	471418	30.7077	358329	110035	553182	597377	816148	819234	682120	17.6442	693612	122382
22.974	960.899	TAG 58:2	822883	529912	913449	831964	760486	18.8814	771739	340947	413900	493276	468799	1.70559e+06	881283	68.5076	792569	542970	167212	803392	385634	258994	451051	59.116	413257	244301	738693	670833	924064	911894	874826	13.7102	824062	112981
22.729	958.895	TAG 58:3	809099	13106.7	758845	762993	676577	55.2569	604124	387254	25994.1	629345	2253.92	5.24241e+06	470217	175.443	1.27404e+06	2.23522e+06	1286.22	703527	5075.86	3270.11	7217.69	217.074	144075	312751	12335.5	13066.7	692650	577423	9145.57	131.816	260924	343941
22.474	956.878	TAG 58:4	8301.42	26824	4816.46	474883	10987.9	196.697	105162	189911	39447.1	409041	264226	4.55546e+06	38286.7	184.646	1.06129e+06	1.95963e+06	2268.55	738253	4655.17	4738.51	4513.61	217.615	150886	328350	12990.4	9060	13262.6	23224.4	7424.05	46.5791	13192.3	6144.85
22.349	954.851	TAG 58:5	1.0343e+06	1.07858e+06	3.92489e+06	1.36114e+06	949538	76.0697	1.66969e+06	1.32483e+06	1.05559e+06	3.87781e+06	1.09657e+06	1.10576e+07	1.7987e+06	111.947	3.77725e+06	4.22851e+06	718311	1.17682e+06	861290	520201	1.47817e+06	39.9278	950957	379696	3.96637e+06	2.38865e+06	3.52745e+06	4.21386e+06	4.90289e+06	24.552	3.79984e+06	932938
22.022	952.834	TAG 58:6	37737.6	77104	48462	42555.2	184571	78.7048	78086	63527.9	24964.7	433548	23551.7	4.40103e+06	520647	173.038	1.08075e+06	1.87011e+06	95636	42465.2	30031	123675	47680.3	58.774	67897.6	39906.1	199796	86340	12326.6	242497	29544.3	89.9212	114101	102601
21.859	950.826	TAG 58:7	5478.72	44466.7	40196.2	217121	45957.7	118.272	70644.1	80085.8	4050	16679.3	23733.5	409949	17049	187.291	94292.2	176601	35438.2	8739.93	45900	8816.09	10714.3	79.9525	21921.7	17526.9	13185.3	21543.3	12107.7	6605.77	20484.2	42.0728	14785.3	6220.58
21.487	948.811	TAG 58:8	24266	24202.7	16512.7	467801	7196.37	186.359	107996	185314	5626.47	12651.7	9614.42	574285	45073.4	192.479	129450	249165	0	2084.25	32624.1	0	8387.76	160.717	8619.23	13852.6	14559.1	9763.33	47363.6	20711.5	7914.56	79.9729	20062.4	16044.5
21.189	946.794	TAG 58:9	6592.2	2200	13038	25014.2	20981.9	70.3373	13565.3	10157.9	944.118	1813.79	45689.7	31372.9	1461.54	128.915	16256.4	20956.9	3879.86	4992.67	8000	997.126	7187.07	55.6057	5011.35	2786.59	9539.94	49720	9212.12	32455.1	10952.5	81.1182	22375.9	18151
23.753	992.948	TAG 60:0	599067	402035	416826	269605	13102.7	63.8551	340127	238769	486782	556355	474141	21464.4	805815	60.4795	468912	283596	176700	14399.3	12641.4	7212.64	194827	117.976	81155.9	95744.3	409671	385773	474660	435731	420889	7.772	425345	33057.8
23.367	990.935	TAG 60:1	23418.4	25093.3	42930.4	88309.6	49873.1	57.213	45925	30049	30373.5	39386.2	32279	34159.3	108266	68.2311	48892.8	33360.1	18791.5	113615	43320.7	15244.3	28741.5	92.0315	43942.7	40441.1	15987.2	32603.3	34336.7	40814.1	43227.8	31.9827	33393.8	10680.3
15.073	970.777	TAG 60:11	893.617	906.667	610.759	697.509	1075.53	22.0022	836.816	371.178	447.059	593.103	833.856	640.678	909.091	27.2624	684.757	186.681	724.382	545.788	717.241	419.54	493.197	23.4708	580.03	136.138	568.69	1283.33	1249.16	573.718	1341.77	39.4555	1003.33	395.871
23.203	988.928	TAG 60:2	331174	184501	470927	386427	403127	30.3127	355231	174080	46694.1	316369	246169	615014	435077	63.8737	331865	211974	211565	369040	205893	160066	227660	33.685	234845	79107.6	314019	320430	469808	439782	384861	18.0513	385780	69638.4
22.935	986.914	TAG 60:3	323493	226251	110595	360053	60332.3	60.2132	216145	146058	257750	155997	213627	1.21258e+06	161906	113.876	400372	455928	70876.3	275033	88144.8	138721	191303	54.2718	152816	82935.7	106792	90763.3	162168	81153.8	29189.9	50.9745	94013.5	47922.9
22.73	984.898	TAG 60:4	82766	78317.3	283585	307690	102000	67.0444	170872	123942	260215	229493	280411	2.10835e+06	153843	138.666	606462	840957	167947	292916	205221	167632	166020	27.2678	199947	54521.2	73396.2	79963.3	126808	279516	248437	59.5867	161624	96306.5
22.565	982.882	TAG 60:5	306213	474029	736405	695338	380704	36.6904	518538	271596	385941	667907	402498	1.07375e+06	223287	60.4757	550676	333025	187240	251652	212786	159437	326813	28.5744	227586	65031.3	693166	441313	510286	415058	149152	44.4466	441795	196363
22.452	980.866	TAG 60:6	1.05696e+06	1.69799e+06	2.90513e+06	1.89014e+06	1.34229e+06	39.7499	1.7785e+06	962798	807156	2.74284e+06	1.11357e+06	2.93274e+06	837042	62.8293	1.68667e+06	1.05972e+06	409208	983978	295162	530351	1.61996e+06	70.784	767732	543431	2.81521e+06	1.52279e+06	2.57116e+06	3.72595e+06	3.34242e+06	30.1172	2.79551e+06	841928
22.206	978.85	TAG 60:7	719387	837501	807057	981612	850653	11.2732	839242	352910	613326	482314	568038	667793	729420	15.422	612178	94410.1	315777	405242	212021	394181	280327	25.0806	321509	80636.4	740291	816533	767949	835128	870842	6.48412	806149	52271.6
20.641	976.833	TAG 60:8	369979	413037	425326	420167	402924	5.40693	406287	167023	167200	188403	203025	173359	173794	8.00197	181156	14496.1	108495	119355	118252	81758.6	137187	17.9682	113009	20305.8	349690	395377	354906	410981	432006	9.17101	388592	35637.8
19.114	974.801	TAG 60:9	1953.9	10389.3	1563.29	2491.1	5377.64	84.7506	4355.05	3733.32	1502.94	2220.69	1344.83	1620.34	8989.51	104.895	3135.66	3289.14	1035.34	758.242	2189.66	816.092	748.299	55.4158	1109.52	614.852	1808.31	2956.67	2939.39	1339.74	1791.14	34.0233	2167.05	737.301
24.034	1020.99	TAG 62:0	871865	528485	635693	600142	656870	19.5562	658611	292510	839365	944952	712279	791902	1.34017e+06	26.6283	925734	246508	3830.39	6626.37	9534.48	8931.03	7581.63	30.7992	7300.78	2248.58	542725	431493	582128	534686	641854	14.0954	546577	77042.4
23.521	1018.97	TAG 62:1	8673.76	13173.3	45493.7	4391.46	24519.6	85.5968	19250.4	16686.1	13255.9	42979.3	17250.8	76928.8	12524.5	85.2283	32587.9	27774.1	17826.9	25531.1	24420.7	22933.9	35816.3	25.9779	25305.8	6573.92	12702.9	10726.7	22814.8	29086.5	26313.3	40.3434	20328.8	8201.34
23.414	1016.96	TAG 62:2	150461	19218.7	213342	39220.6	28359.5	96.5069	90120.3	86035.2	147565	35793.1	82570.5	262566	6601.4	95.2842	107019	101972	9696.11	4915.75	7324.14	7068.97	7013.61	23.5536	7203.71	1696.73	33351.4	154027	240653	210881	47974.7	68.2464	137377	93755.2
23.187	1014.94	TAG 62:3	19102.8	109245	273959	124413	263737	68.8751	158091	116819	223776	39472.4	77473.4	391054	60157.3	94.0431	158387	148952	143102	3956.04	154134	2732.76	6163.27	127.642	62017.8	79160.9	117351	197553	57181.8	136192	225275	45.3995	146711	66605.9
22.943	1012.93	TAG 62:4	20840.4	9357.33	12886.1	9985.77	8716.01	40.488	12357.1	6731.15	4429.41	17703.4	82868.3	332637	10587.4	155.551	89645.2	139444	1314.49	1278.39	15720.7	9658.05	17224.5	84.239	9039.22	7614.55	10242.8	6233.33	9589.23	11176.3	10522.2	20.3199	9552.76	1941.11
22.759	1010.91	TAG 62:5	30932.6	20914.7	164943	119085	26598.2	90.4849	72494.8	65696.9	208521	149900	11479.6	489000	10832.2	112.814	173946	196236	69653.7	88080.6	22893.1	87198.3	42054.4	46.3514	61976	28726.7	111997	58263.3	41713.8	102337	6544.3	67.9441	64171	43600.4
22.585	1008.9	TAG 62:6	254043	262888	281253	1.38779e+06	273063	101.864	491808	490997	181221	110103	157574	433942	219413	57.0407	220451	125747	86077.7	432927	46310.3	42439.7	69500	123.469	135451	167240	286058	249707	299569	304365	65449.4	41.6799	241030	100461
22.481	1006.9	TAG 62:7	1.91072e+06	2160040	2.63824e+06	2.97862e+06	2.0843e+06	18.7294	2.35438e+06	1.03894e+06	856312	488021	1.01372e+06	1.76484e+06	743472	49.547	973273	482227	920378	1.2454e+06	1.11429e+06	1.20837e+06	1.21082e+06	11.5802	1.13985e+06	131997	1.5352e+06	1.54711e+06	1.72033e+06	2.32083e+06	1.66812e+06	18.4374	1.75832e+06	324188
24.615	1049.02	TAG 64:0	936557	528491	577184	550865	547350	27.5933	628089	299621	980576	1.16971e+06	865621	959603	1.71542e+06	29.9629	1.13819e+06	341034	210845	246821	282314	232155	216980	11.9944	237823	28525.4	532575	556050	600249	521253	682136	11.3044	578453	65390.6
23.403	1044.99	TAG 64:2	3014.18	6770.67	2221.52	3323.84	4522.66	44.5883	3970.57	2253.08	1185.29	2665.52	5266.46	4033.9	4283.22	45.5088	3486.88	1586.84	3459.36	3230.77	6882.76	3275.86	10530.6	58.8055	5475.87	3220.12	1702.88	1566.67	7636.36	6067.31	1816.46	76.6287	3757.93	2879.66
23.366	1042.98	TAG 64:3	2092.2	1898.67	10357.6	8170.82	4102.72	70.9671	5324.4	4002.73	2797.06	5496.55	34830.7	28678	6772.73	94.6356	15715	14872	13431.1	14106.2	3486.21	10439.7	1278.91	68.4058	8548.42	5847.61	1738.02	1956.67	2636.36	7487.18	2401.9	73.931	3244.03	2398.34
23.107	1040.96	TAG 64:4	2241.13	66261.3	290870	227018	20528.7	106.852	121384	126132	221762	117372	174571	222776	2548.95	62.2218	147806	91967.6	3727.92	7293.04	6020.69	2295.98	7023.81	41.2887	5272.29	2176.86	133166	54393.3	21902.4	181904	26057	84.8921	83484.5	70871.7
22.694	1034.92	TAG 64:7	1.04007e+06	915869	1.12959e+06	1.21255e+06	1.13135e+06	10.4011	1.08589e+06	454672	579582	374576	544125	652637	462339	20.5543	522652	107427	366611	411923	326607	482060	407044	14.5226	398849	57923.2	720550	758860	844916	993006	809127	12.7312	825292	105070
25.045	1077.05	TAG 66:0	498149	305944	218981	350591	414069	29.6239	357547	174006	710382	839452	562323	630990	1.22332e+06	32.9691	793293	261542	114251	126821	173748	129684	107820	19.7773	130465	25802.3	257907	328140	358481	322881	446329	19.9928	342748	68524.8
23.397	1068.99	TAG 66:4	26035.5	4605.33	20538	26793.6	28661.6	46.0667	21326.8	12357	33891.2	5803.45	2539.18	42186.4	22975.5	80.2864	21479.2	17244.8	12876.3	1600.73	3731.03	19945.4	1843.54	101.471	7999.41	8117.08	12958.5	9996.67	60915.8	11339.7	2895.57	119.268	19621.3	23401.9
23.142	1066.97	TAG 66:5	6237.59	150555	19363.9	11427	2709.97	166.056	38058.6	58605	24379.4	4972.41	43808.8	30725.4	9898.6	69.1638	22756.9	15739.6	6727.92	14230.8	25327.6	19764.4	20932	41.1362	17396.5	7156.27	189591	161410	203764	3756.41	3262.66	89.4706	112357	100526
22.318	1062.93	TAG 66:7	3964.54	9501.33	24376.6	12384.3	18105.7	57.5611	13666.5	8965.15	4041.18	16200	2285.27	6806.78	8171.33	71.7248	7500.91	5380.01	4434.63	1978.02	1231.03	1534.48	3445.58	54.0499	2524.75	1364.62	13715.7	6520	19932.7	3240.38	7164.56	65.9967	10114.7	6675.34
		TAG	2.57173e+08	3.20481e+08	4.1358e+08	3.58175e+08	3.31605e+08	16.9462	3.36203e+08	1.46409e+08	2.42871e+08	2.95102e+08	2.12779e+08	5.70125e+08	2.84915e+08	44.5415	3.21158e+08	1.43049e+08	1.96453e+08	3.85867e+08	1.73157e+08	1.57003e+08	1.99707e+08	41.8187	2.22437e+08	9.30203e+07	2.80958e+08	2.95771e+08	3.07152e+08	3.46928e+08	3.23007e+08	8.17876	3.10763e+08	2.54166e+07

## Sheet: Seedlings
Average Rt(min)	Average Mz	Metabolite name	SdM1_1	SdM1_2	SdM1_3	SdM1_5	SdM1_6				SdM2_1	SdM2_2	SdM2_3	SdM2_4	SdM2_6				SdM3_2	SdM3_3	SdM3_4	SdM3_5	SdM3_6				SdM4_1	SdM4_2	SdM4_3	SdM4_4	SdM4_6
			M1	M1	M1	M1	M1	CV (%)	Avg	Stdev	M2	M2	M2	M2	M2	CV (%)	Avg	Stdev	M3	M3	M3	M3	M3	CV (%)	Avg	Stdev	M4	M4	M4	M4	M4	CV (%)	Avg	Stdev
15.031	654.605	Cer 40:1	766531	880491	846517	914875	1.00125e+06	9.80243	881932	86450.8	1.00484e+06	826752	783426	742849	924355	12.4873	856444	106947	617316	560887	592395	793950	643297	14.1013	641569	90469.3	1.04842e+06	869748	1.02801e+06	1.07264e+06	995292	7.93904	1.00282e+06	79614.5
16.734	682.637	Cer 42:1	7.09116e+06	7843375	7.71536e+06	8.36577e+06	9.54424e+06	11.3441	8.11198e+06	920232	9.24101e+06	7.24114e+06	6.39531e+06	6.25527e+06	6.96534e+06	16.6222	7.21961e+06	1.20006e+06	6.1069e+06	6.00292e+06	2.47494e+06	8.62222e+06	6.52579e+06	37.2018	5.94655e+06	2.21222e+06	8.14209e+06	8.19317e+06	7.91025e+06	9.611e+06	8.8484e+06	8.10612	8.54098e+06	692342
15.071	680.621	Cer 42:2	3.11076e+06	3.33884e+06	2.95217e+06	3.24997e+06	3.77333e+06	9.42848	3.28501e+06	309727	3.76581e+06	3.31263e+06	2.83981e+06	2.69049e+06	3.29321e+06	13.4225	3.18039e+06	426887	2.27263e+06	2.01607e+06	2.20396e+06	2.67046e+06	2.08951e+06	11.3263	2.25052e+06	254901	3.77894e+06	3.53547e+06	3.87076e+06	4.19734e+06	3.42431e+06	8.05286	3.76136e+06	302897
18.437	710.667	Cer 44:1	584162	504269	795677	795530	1.34213e+06	40.662	804353	327066	1.23041e+06	837332	262539	374637	336036	68.1782	608190	414653	229416	172863	345311	854294	643274	64.6627	449031	290356	1.09185e+06	1.00932e+06	945437	1.28541e+06	1.08936e+06	11.7959	1.08428e+06	127900
		Cer	1.15526e+07	1.2567e+07	1.23097e+07	1.33261e+07	1.56609e+07	12.0314	1.30833e+07	1.5741e+06	1.52421e+07	1.22179e+07	1.02811e+07	1.00632e+07	1.15189e+07	17.5808	1.18646e+07	2.0859e+06	9.22625e+06	8.75274e+06	5.61661e+06	1.29409e+07	9.90186e+06	28.2261	9.28768e+06	2.62155e+06	1.40613e+07	1.36077e+07	1.37545e+07	1.61664e+07	1.43574e+07	7.18914	1.43894e+07	1.03448e+06
15.308	586.54	DAG 32:0	418935	423125	398238	394789	489658	8.99916	424949	38241.9	292764	234972	254776	258410	297442	9.94978	267673	26632.9	216316	181090	246097	217967	211601	10.7732	214614	23120.7	114100	117492	121751	141984	119661	8.93059	122998	10984.4
13.869	584.526	DAG 32:1	123450	122922	126549	113658	145048	9.11977	126325	11520.6	168269	162789	191224	130762	158945	13.3437	162398	21669.8	133224	120269	118773	145270	118411	9.29552	127189	11822.9	152054	130921	130619	193593	128871	18.7629	147212	27621.2
11.815	580.486	DAG 32:3	173883	305834	307770	297211	394880	26.6767	295916	78940.5	204008	211418	169094	23654.1	27536.4	73.9935	127142	94076.9	187183	42286.6	25395	149558	32775.7	86.1233	87439.6	75305.8	153321	6396.72	5168.07	213853	6799.37	129.082	77107.7	99532
15.419	612.558	DAG 34:1	802579	913356	922023	865304	1.13502e+06	13.5037	927657	125268	1.02133e+06	856875	859375	738375	1.11072e+06	16.1001	917333	147692	822997	654385	730647	817718	644156	11.6707	733981	85660.6	1.04078e+06	883711	1.00182e+06	1.05632e+06	823571	10.6573	961242	102443
14.185	610.544	DAG 34:2	1.98665e+07	2.20345e+07	2.00409e+07	2.05824e+07	2.73115e+07	14.1427	2.19672e+07	3.10674e+06	3.25234e+07	3.18192e+07	3.12416e+07	2.78646e+07	3.33798e+07	6.7397	3.13657e+07	2.11395e+06	2.34243e+07	2.3094e+07	2.19322e+07	2.42915e+07	2.07551e+07	6.0664	2.26994e+07	1.37704e+06	2.69609e+07	2.25489e+07	2.44566e+07	2.68413e+07	2.12878e+07	10.3664	2.44191e+07	2.53139e+06
13.149	608.527	DAG 34:3	5.1657e+06	5.61157e+06	5.08065e+06	5.09994e+06	6.55238e+06	11.3779	5.50205e+06	626017	1.22834e+07	1.24753e+07	1.27385e+07	1.0771e+07	1.29954e+07	7.10731	1.22527e+07	870840	1.01799e+07	1.00579e+07	1.0573e+07	1.06897e+07	9.81586e+06	3.53683	1.02633e+07	362995	7.2848e+06	7.06809e+06	6.65244e+06	7.0577e+06	6.93808e+06	3.30195	7.00022e+06	231144
11.917	606.5	DAG 34:4	680317	893116	773032	851971	990846	14.0815	837856	117982	671063	647026	624811	617055	580797	5.38359	628150	33817.1	659366	465018	840399	497448	829589	26.9295	658364	177294	503672	581285	428739	634629	638047	16.1697	557274	90109.5
10.582	604.486	DAG 34:5	201142	4068.75	5220.93	3009.58	7643.84	198.432	44217.1	87740.8	3186.81	9269.14	3382.75	2497.09	4854.55	58.8092	4638.07	2727.61	3359.88	6098.51	3890.76	5646.88	2923.95	32.1743	4384	1410.52	1909.31	4308.2	3022.41	8465.8	1746.08	70.8451	3890.36	2756.13
9.763	602.475	DAG 34:6	2.66374e+06	3671825	3.23608e+06	4.18745e+06	2.73094e+06	19.5246	3.29801e+06	643923	1.33316e+06	1.75901e+06	993488	2.0406e+06	2.12389e+06	29.0717	1.65003e+06	479692	1.42505e+06	2.22818e+06	3.31818e+06	1.64097e+06	2.32274e+06	33.7432	2.18702e+06	737971	1.23369e+06	1.30618e+06	1.98682e+06	1.83529e+06	2.62427e+06	31.4763	1.79725e+06	565708
16.564	640.624	DAG 36:1	331172	269250	309140	306722	424555	17.7635	328168	58294	443659	362019	393469	337073	420836	11.0011	391411	43059.7	350254	307555	340336	377543	329776	7.56875	341093	25816.5	326578	336407	338560	368554	349771	4.65821	343974	16023
15.773	638.582	DAG 36:2	1.02034e+06	1.05928e+06	1.00762e+06	1.01672e+06	1.42505e+06	16.2378	1.1058e+06	179558	1.29215e+06	1.11213e+06	1.04938e+06	929157	1.19932e+06	12.4544	1.11643e+06	139044	881251	859519	915824	993712	849346	6.47657	899930	58284.6	1.37406e+06	1.28678e+06	1.27832e+06	1.45574e+06	1.17578e+06	8.05468	1.31414e+06	105850
14.299	636.561	DAG 36:3	1.47963e+06	1.65097e+06	1.61174e+06	1.67719e+06	2.10493e+06	13.8533	1.70489e+06	236184	2.55879e+06	2.47171e+06	2.52284e+06	2.23031e+06	3.02556e+06	11.2897	2.56184e+06	289224	1.95897e+06	1.88091e+06	1.8207e+06	1.9353e+06	1.66302e+06	6.38443	1.85178e+06	118226	2.29339e+06	2.19256e+06	2.0961e+06	2.25993e+06	1.7246e+06	10.8834	2.11332e+06	230000
13.163	634.543	DAG 36:4	2.67175e+06	3.03967e+06	2.60281e+06	2.92038e+06	3615750	13.5525	2.97007e+06	402520	6.59042e+06	6.52772e+06	7.41901e+06	5.35916e+06	8.52592e+06	17.0642	6.88445e+06	1.17477e+06	5.41868e+06	5.30753e+06	5.62966e+06	5.58363e+06	5.26098e+06	3.00155	5.4401e+06	163287	4.23617e+06	4.34235e+06	5.20959e+06	5.09148e+06	3.66337e+06	14.234	4.50859e+06	641755
12.115	632.518	DAG 36:5	2.74393e+07	3.28405e+07	2.63513e+07	3.16001e+07	3.47964e+07	11.7433	3.06055e+07	3.59411e+06	4.05269e+07	3.84924e+07	4.0963e+07	3.55867e+07	4.50751e+07	8.68882	4.01288e+07	3.48672e+06	3.5552e+07	3.42013e+07	3.1362e+07	3.59416e+07	2.92991e+07	8.58315	3.32712e+07	2.85572e+06	3.59405e+07	3.46385e+07	3.33902e+07	3.43323e+07	2.92532e+07	7.60683	3.35109e+07	2.54912e+06
11.071	630.511	DAG 36:6	1.23703e+07	1.39834e+07	1.12007e+07	1.40168e+07	1.40005e+07	9.77295	1.31144e+07	1.28166e+06	1.48518e+07	1.27167e+07	1.44699e+07	1.37361e+07	1.62676e+07	9.16215	1.44084e+07	1.32012e+06	1.34854e+07	1.3499e+07	1.53083e+07	1.47871e+07	1.44147e+07	5.6083	1.42989e+07	801924	1.20513e+07	1.51808e+07	1.36548e+07	1.23706e+07	1.31511e+07	9.30307	1.32817e+07	1.23561e+06
17.026	666.604	DAG 38:2	20886.7	20606.2	34049.4	35785.9	58787.7	45.7456	34023.2	15564.1	11195.1	11728.5	3083.56	36296.5	99845.5	122.381	32429.8	39687.8	24259.6	88597	9735.29	67911	1110.27	99.3875	38322.6	38087.9	55973	182256	145846	183127	1391.85	71.5734	113719	81392.4
15.795	664.591	DAG 38:3	19275.1	127006	9360.47	57287.5	207866	98.8197	84159.2	83165.9	8203.3	4693.74	47851.8	63837.2	232773	131.059	71471.7	93670.2	68283.2	71259.7	43130.3	29382.8	5467.68	63.271	43504.7	27525.9	156804	543508	260669	444450	93087.8	63.5332	299704	190411
14.65	662.575	DAG 38:4	283799	549425	220933	172540	519914	49.8247	349322	174049	160953	141195	168628	215369	290415	30.5791	195312	59724.6	218625	158869	24823.5	204947	83076	59.7733	138068	82527.8	299103	668121	501244	694410	130417	52.7863	458659	242109
13.441	660.558	DAG 38:5	182861	194966	102677	81607	227483	39.6834	157919	62667.5	145626	134650	177571	238355	293948	33.8824	198030	67097.3	263776	235140	177416	264050	168498	20.8298	221776	46195.4	171674	451652	326356	222414	145564	47.7657	263532	125878
12.379	658.541	DAG 38:6	85779.9	130866	69029.1	55725.2	113729	34.1278	91025.9	31065.1	87870.9	97795.8	78857.1	88962.2	123709	17.9883	95439	17167.8	110268	88862.7	71021	110347	63266.2	24.5126	88753.1	21755.7	85210.8	143367	148263	106020	75893.4	29.5291	111751	32999
		DAG	7.60013e+07	8.78463e+07	7.44098e+07	8.43366e+07	9.72529e+07	11.084	8.39694e+07	9.30713e+06	1.15178e+08	1.10249e+08	1.1437e+08	1.01268e+08	1.26234e+08	7.95573	1.1346e+08	9.02656e+06	9.53834e+07	9.35478e+07	9.34916e+07	9.87512e+07	8.68715e+07	4.62583	9.36091e+07	4.3302e+06	9.4436e+07	92613600	9.21369e+07	9.55122e+07	8.2333e+07	5.74628	9.14064e+07	5.25247e+06
13.41	938.678	DGDG 34:0	779935	956003	809974	870246	917623	8.42433	866756	73018.4	756030	620160	615801	674811	734106	9.42452	680182	64103.8	750791	729693	945975	794107	653920	13.9732	774897	108278	802885	811433	885720	1.00418e+06	888777	9.20598	878599	80883.6
12.178	936.664	DGDG 34:1	3.18231e+06	4.12148e+06	3.31613e+06	3.49187e+06	3.49638e+06	10.2256	3.52164e+06	360110	4.91399e+06	4.91635e+06	4.59076e+06	3.8902e+06	5.07647e+06	10.1381	4.67755e+06	474216	3.63674e+06	3.88087e+06	3.8985e+06	4.02144e+06	3.05667e+06	10.4122	3.69885e+06	385131	4.58575e+06	3.75731e+06	4.45933e+06	4.95205e+06	3.7939e+06	12.0703	4.30967e+06	520190
11.099	934.648	DGDG 34:2	1.85605e+07	2.22265e+07	1.81191e+07	1.98914e+07	1.98872e+07	8.10883	1.97369e+07	1.60043e+06	2.3965e+07	2.33558e+07	2.27919e+07	2.04773e+07	2.66512e+07	9.48649	2.34482e+07	2.22442e+06	1.58286e+07	2.11957e+07	2.51974e+07	2.17653e+07	2.07138e+07	16.0265	2.09401e+07	3.35597e+06	2.07145e+07	2.09688e+07	2.34018e+07	2.07803e+07	2.07545e+07	5.46627	2.1324e+07	1.16563e+06
10.088	932.628	DGDG 34:3	5.8105e+07	5.62491e+07	5.51411e+07	5.39103e+07	6.06542e+07	4.65395	5.68119e+07	2.644e+06	4.68833e+07	3.62452e+07	4.77329e+07	4.23365e+07	5.00086e+07	12.2284	4.46413e+07	5.45892e+06	4.13145e+07	5.21464e+07	7.46474e+07	4.42021e+07	6.62208e+07	25.7253	5.57062e+07	1.43306e+07	3.58447e+07	5.64936e+07	5.00914e+07	7.06983e+07	5.48399e+07	23.4135	5.35936e+07	1.25481e+07
8.83	930.601	DGDG 34:4	1.05815e+06	1.20979e+06	1.21284e+06	1.19463e+06	1.15007e+06	5.56445	1.1651e+06	64831.2	1.45295e+06	1.43405e+06	1.26369e+06	1.20194e+06	1.47215e+06	9.03487	1.36496e+06	123322	1.40075e+06	1.34853e+06	1.35497e+06	1.30715e+06	1.13002e+06	8.02825	1.30828e+06	105032	1.43617e+06	1.32558e+06	1.28852e+06	1.64788e+06	1.34815e+06	10.2204	1.40926e+06	144031
7.868	928.601	DGDG 34:5	3.02796e+06	3.57571e+06	3.05258e+06	3.12546e+06	3.2226e+06	6.96045	3.20086e+06	222794	4.12088e+06	4.03119e+06	3.78349e+06	3.45203e+06	4.24709e+06	8.02349	3.92694e+06	315077	3.51515e+06	3639000	3.92897e+06	3.61634e+06	3.29606e+06	6.35996	3.59911e+06	228902	3.64943e+06	3.50234e+06	3.81768e+06	4.28754e+06	3.55591e+06	8.42407	3.76258e+06	316963
7.061	926.586	DGDG 34:6	2.49934e+07	3.08343e+07	2.63817e+07	2.59302e+07	2.56732e+07	8.70971	2.67626e+07	2.33094e+06	3.22094e+07	3.20684e+07	2.92828e+07	2.3815e+07	3.10961e+07	11.7461	2.96943e+07	3.48791e+06	2.59744e+07	2.80317e+07	2.56743e+07	2.59016e+07	2.2125e+07	8.3533	2.55414e+07	2.13355e+06	3.06508e+07	2.86822e+07	3.29552e+07	3.81134e+07	2.9973e+07	11.5812	3.20749e+07	3.71467e+06
12.786	964.644	DGDG 36:0	287528	287194	273041	323473	260568	8.2306	286361	23569.2	66912.1	36744.8	54420.5	55177.3	23145.5	36.5152	47280	17264.4	92079.6	93644.8	140697	106970	129738	19.327	112626	21767.2	131875	218951	155978	200401	144724	21.9769	170386	37445.5
11.607	962.628	DGDG 36:1	340689	27278.1	9683.14	12166.1	8421.23	183.461	79647.6	146123	3085.16	385320	24927.2	364672	483152	88.078	252231	222160	2250.74	394200	420122	1115.73	324361	91.9027	228410	209915	2860.29	395387	366426	11534.2	370019	88.5652	229245	203031
10.19	958.646	DGDG 36:3	3.26757e+06	3.02965e+06	3.02128e+06	2.46254e+06	3.27093e+06	10.9501	3.01039e+06	329640	3.73967e+06	3.1195e+06	3.42176e+06	3306250	3.59498e+06	7.04884	3.43643e+06	242229	3.06522e+06	3.29873e+06	4.13327e+06	3.19344e+06	3.49417e+06	12.2125	3.43697e+06	419741	2.79645e+06	3.4365e+06	3.1054e+06	3.87205e+06	3.2751e+06	12.1118	3.2971e+06	399338
9.182	956.607	DGDG 36:4	645104	2.31398e+06	1.98783e+06	2.62341e+06	2.19867e+06	39.2465	1.9538e+06	766798	2.06786e+06	863118	2.09602e+06	671965	906176	53.0085	1.32103e+06	700258	1.67769e+06	929833	829815	2.97863e+06	716787	66.3039	1.42655e+06	945859	1.61769e+06	783075	828667	1.74366e+06	782238	42.211	1.15107e+06	485877
7.182	952.597	DGDG 36:6	57627.8	57434.4	67479.7	56092.7	20380.1	35.0301	51802.9	18146.6	101003	92406	83784.4	72607.6	103012	13.9204	90562.6	12606.7	58899.7	1405.97	1373.95	1747.77	2384.03	194.276	13162.3	25571.2	79367.6	5904.92	84798.3	87830.6	80576.8	51.2685	67695.7	34706.5
10.536	744.533	DGDG 40:2	1.17839e+07	96759.4	35061	107824	43445.2	217.054	2.41339e+06	5.23836e+06	15491.8	9.59741e+06	183563	8.89427e+06	1.01041e+07	90.025	5.75896e+06	5.18451e+06	21053.1	9.22736e+06	6.01995e+06	5540.06	8.05129e+06	94.2911	4.66504e+06	4.39872e+06	40943.6	7.01347e+06	5.47521e+06	52364.8	6.28641e+06	91.3043	3.77368e+06	3.44553e+06
9.514	742.529	DGDG 40:3	9.78138e+06	1.46875e+06	477971	5.79292e+06	5.77913e+06	80.6059	4.66003e+06	3.75626e+06	697275	6.64721e+06	374623	9.7418e+06	1.2893e+07	90.8492	6.07078e+06	5.51525e+06	1.97734e+06	1.39834e+07	1.26486e+07	4.7346e+06	1.05157e+07	59.1525	8.77193e+06	5.18881e+06	5.54966e+06	3.03093e+06	1.23638e+07	144739	1.26799e+07	82.9625	6.7538e+06	5.60313e+06
7.134	738.508	DGDG 40:5	1.58774e+06	1744825	1.61859e+06	1.68915e+06	1.68935e+06	3.75675	1.66593e+06	62584.7	1.60644e+06	1.54487e+06	1.48455e+06	1.27365e+06	1.58101e+06	8.91583	1.4981e+06	133568	1.4547e+06	1.33771e+06	1.2152e+06	1.41503e+06	1.09656e+06	11.317	1.30384e+06	147556	1.9517e+06	1.89955e+06	2.04048e+06	2.31909e+06	1.76813e+06	10.316	1.99579e+06	205885
		DGDG	1.37459e+08	1.28199e+08	1.15524e+08	1.21482e+08	1.28272e+08	6.52624	1.26187e+08	8.23527e+06	1.22599e+08	1.24958e+08	1.17785e+08	1.20228e+08	1.48974e+08	9.94477	1.26909e+08	1.26208e+07	1.0077e+08	1.40238e+08	1.61057e+08	1.14045e+08	1.41527e+08	18.2293	1.31527e+08	2.39765e+07	1.09855e+08	1.32325e+08	1.4132e+08	1.49915e+08	1.40541e+08	11.3265	1.34791e+08	1.52671e+07
12	840.612	HexCer(d18:2/25:0-OH)	406835	372875	135869	336470	421099	34.6131	334630	115826	65247.3	11266.8	0	2174.42	7903.03	156.856	17318.3	27164.8	12191.7	14292.5	6512.61	0	5828.9	72.7971	7765.16	5652.81	25617.6	28527.9	23207.3	158580	8755.49	126.207	48937.6	61762.5
12.996	816.576	HexCer(t18:0/22:1-OH)	95598.7	154166	128468	123329	108771	18.0892	122066	22080.8	250915	74986.1	89824.8	271724	240209	51.1856	185532	94965.5	329968	304603	58277.3	88795.3	200171	62.4853	196363	122698	291292	198180	179882	280583	39416.9	51.1659	197871	101242
19.812	846.723	HexCer(t18:0/24:0-OH)	2420.71	1731.25	12409.9	67137.4	21760.3	128.087	21091.9	27016	10936.8	86447.8	15776.3	100593	63463.6	73.3662	55443.5	40676.8	7451.33	13803	6084.03	21916.9	153859	156.587	40622.9	63610.1	20279.4	59396.7	70467.8	50153.1	198433	86.4218	79745.9	68917.9
15.337	844.687	HexCer(t18:0/24:1-OH)	9.67838e+06	1.0358e+07	9.49097e+06	9.66082e+06	1.16689e+07	8.85379	1.01714e+07	900555	1.14316e+07	9.67948e+06	9.03132e+06	7.89373e+06	9.09054e+06	13.7343	9.42534e+06	1.29451e+06	7.16211e+06	6.22326e+06	6.9819e+06	8.70545e+06	6.41926e+06	13.7803	7.0984e+06	978180	1.18413e+07	1.02609e+07	1.09446e+07	1.27148e+07	1.06456e+07	8.78327	1.12814e+07	990879
9.364	732.545	HexCer(t18:1/16:0-OH)	2.43585e+06	7568.75	43665.7	4.08121e+06	13945.2	141.739	1.31645e+06	1.86592e+06	5434.07	3.69126e+06	777906	2.84989e+06	3.76765e+06	77.8818	2.21843e+06	1.72775e+06	5011.8	3.98068e+06	3.22087e+06	274950	2.88886e+06	87.3598	2.07407e+06	1.81191e+06	1.9374e+06	3.56532e+06	3.73566e+06	11485.3	3.56817e+06	62.5695	2.56361e+06	1.60404e+06
13.804	816.657	HexCer(t18:1/22:0-OH)	3.14459e+06	3.87688e+06	3.41874e+06	3.30833e+06	3.50553e+06	7.93128	3.45081e+06	273694	4.74309e+06	4.33336e+06	4.43959e+06	3.95518e+06	4.92543e+06	8.39922	4.47933e+06	376229	4.13635e+06	4.03072e+06	4.20617e+06	4.38028e+06	3.72021e+06	5.98265	4.09474e+06	244974	4.42954e+06	3.83207e+06	3.94465e+06	4.68054e+06	3.8882e+06	9.09545	4.155e+06	377916
14.588	830.672	HexCer(t18:1/23:0-OH)	287210	299762	181442	180297	323719	26.9059	254486	68471.7	297327	254097	230509	236183	251655	10.3285	253954	26229.6	208853	188000	195269	231258	189924	8.85422	202661	17944	184772	338400	337950	216743	327856	26.4518	281144	74367.7
13.78	842.674	HexCer(t18:1/24:1-OH)	1.74415e+07	2.0027e+07	1.7161e+07	1.75755e+07	1.91972e+07	6.88967	1.82804e+07	1.25946e+06	2.49879e+07	2.35686e+07	2.3759e+07	2.11243e+07	2.46664e+07	6.42621	2.36212e+07	1.51795e+06	2.22474e+07	2.19177e+07	2.23221e+07	2.35405e+07	1.95088e+07	6.73508	2.19073e+07	1.47547e+06	2.31073e+07	2.02154e+07	2.13706e+07	2.38957e+07	2.0392e+07	7.53132	2.17962e+07	1.64154e+06
16.208	858.704	HexCer(t18:1/25:0-OH)	288456	102547	94008.7	104006	280250	58.0866	173854	100986	252253	194585	170062	172971	171464	18.2073	192267	35006.6	161103	136060	154916	202424	145163	16.0027	159933	25593.6	118860	275144	279919	127642	267611	38.7524	213835	82866.2
14.54	856.674	HexCer(t18:1/25:1-OH)	70760.5	393291	369477	201482	446178	52.59	296238	155791	388473	12389.8	250636	41502.9	34269.7	114.524	145454	166580	272242	17952.2	7810.92	122136	9851.71	133.26	85998.7	114602	408289	33698.4	90708.7	453560	45438.9	100.194	206339	206740
16.957	872.716	HexCer(t18:1/26:0-OH)	2.33516e+07	2.50232e+07	2.24129e+07	2.24338e+07	2.40146e+07	4.72595	2.34472e+07	1.1081e+06	1.57402e+07	1.05416e+07	1.03386e+07	9.82615e+06	9.65516e+06	22.7488	1.12204e+07	2.5525e+06	1.17553e+07	12676400	1.10731e+07	1.49067e+07	1.00485e+07	15.2443	1.2092e+07	1.84334e+06	1.38661e+07	1.33786e+07	1.19398e+07	1.80624e+07	1.61328e+07	16.486	1.46759e+07	2.41948e+06
15.273	870.704	HexCer(t18:1/26:1-OH)	1.34528e+06	1.24367e+06	1.26043e+06	1.19379e+06	1.32182e+06	4.79449	1.273e+06	61033.7	1.30844e+06	1.11413e+06	1.04385e+06	996613	1.07751e+06	10.8354	1.10811e+06	120068	893136	778884	833088	1.04735e+06	698110	15.4744	850114	131550	1.40612e+06	1.25392e+06	1.31698e+06	1.53688e+06	1.25761e+06	8.80187	1.3543e+06	119204
17.941	886.751	HexCer(t18:1/27:0-OH)	19634.3	7250	659.884	980.831	27743.2	106.625	11253.6	11999.2	1920.33	1737.82	2576.82	3337.21	2136.36	27.2662	2341.71	638.496	548.673	4471.64	1273.11	495.549	1798.48	94.9999	1717.49	1631.61	75210.8	51586.9	12868.3	13368.1	23837	77.0782	35374.2	27265.8
18.632	900.75	HexCer(t18:1/28:0-OH)	512084	386575	400558	164201	653000	42.5317	423284	180030	696102	402323	284852	354555	263406	43.5734	400247	174401	226761	118919	293563	399009	306129	38.6475	268876	103914	687020	507770	561762	752055	625135	15.4932	626748	97103.1
16.846	898.734	HexCer(t18:1/28:1-OH)	395013	385884	324773	384016	435123	10.2613	384962	39501.9	388657	360090	338779	153564	340282	29.456	316274	93161.9	314274	322988	117786	386941	292365	35.158	286871	100858	378561	367216	349098	421752	401411	7.43863	383608	28535.2
18.339	912.767	HexCer(t18:1/29:1-OH)	19446.6	3165.62	14790.7	6552.72	13493.2	57.0532	11489.8	6555.28	8947.8	15306.3	40700.8	1869.19	110761	125.403	35516.9	44539.4	1743.36	3543.28	4403.36	8287.83	4003.8	54.6193	4396.33	2401.24	65328.4	180872	208580	20586.3	11366.8	94.2325	97346.7	91732.2
		HexCer	5.94946e+07	62643575	5.54501e+07	5.9822e+07	6.24531e+07	4.8607	5.99727e+07	2.91509e+06	6.05775e+07	5.43416e+07	5.0814e+07	4.79843e+07	5.46683e+07	8.81946	5.36771e+07	4.73404e+06	4.77345e+07	5.07322e+07	4.94831e+07	5.43166e+07	4.45929e+07	7.29109	4.93719e+07	3.59975e+06	5.8843e+07	5.4547e+07	5.53668e+07	6.33968e+07	5.78336e+07	6.01753	5.79974e+07	3.49002e+06
2.823	496.341	LPC 16:0	2.3925e+06	1.53786e+06	1.88474e+06	2.39496e+06	2.46508e+06	19.0549	2.13503e+06	406828	1.08757e+06	1.17083e+06	1.02893e+06	1.14322e+06	1.42296e+06	12.912	1.1707e+06	151161	1.86415e+06	1.66826e+06	1.89067e+06	1.92053e+06	1.74478e+06	5.88086	1.81768e+06	106895	1.77811e+06	2.13729e+06	2.07406e+06	2.1206e+06	1.99593e+06	7.24951	2.0212e+06	146527
4.264	524.373	LPC 18:0	238832	0	0	0	0	223.607	47766.3	106809	0	173956	0	29595.9	288715	130.498	98453.4	128479	54035.4	276770	184739	0	160236	81.0417	135156	109533	0	529144	446641	32381.1	146937	104.979	231021	242522
2.967	522.357	LPC 18:1	366382	68243.8	277416	483006	326599	50.0314	304329	152260	219835	262592	245356	220616	341309	19.3604	257942	49938.6	403628	329752	512160	396504	170677	34.6476	362544	125613	488828	377311	562571	595671	211831	34.8851	447243	156021
2.223	520.342	LPC 18:2	2.83893e+06	2.15548e+06	2.45322e+06	3.0694e+06	3.08795e+06	14.9449	2.721e+06	406651	1.75067e+06	1.76097e+06	1.61935e+06	1.8289e+06	2.30573e+06	14.2538	1.85312e+06	264141	2.71799e+06	2.4103e+06	2.71134e+06	2.52135e+06	2.25223e+06	7.91612	2.52264e+06	199695	2.80502e+06	2.99563e+06	2.90189e+06	3.34323e+06	3.12211e+06	6.88992	3.03358e+06	209011
1.754	518.326	LPC 18:3	2.28447e+06	1.66568e+06	1.94897e+06	2.12981e+06	2.38491e+06	13.7079	2.08277e+06	285504	1.20434e+06	1.23136e+06	1.17151e+06	1.30264e+06	1.67697e+06	15.6941	1.31736e+06	206749	1.77615e+06	1.68113e+06	1.93246e+06	1.78723e+06	1.66376e+06	6.05796	1.76815e+06	107114	1.70151e+06	2.27408e+06	2.00194e+06	2.28765e+06	2.1497e+06	11.635	2.08298e+06	242355
		LPC	8.12111e+06	5.42727e+06	6.56435e+06	8.07718e+06	8.26454e+06	17.1535	7.29089e+06	1.25064e+06	4.26241e+06	4.5997e+06	4.06516e+06	4.52496e+06	6.03569e+06	16.5553	4.69758e+06	777697	6.81596e+06	6.36622e+06	7.23136e+06	6.62562e+06	5.99168e+06	7.06132	6.60617e+06	466483	6.77347e+06	8.31345e+06	7.98711e+06	8.37953e+06	7.62651e+06	8.38259	7.81601e+06	655185
2.278	478.294	LPE 18:2	181239	141300	63578.5	162227	157890	32.345	141247	45686.3	49730.8	75396.8	47827.5	124974	50439.4	47.2537	69673.6	32923.4	222540	94752.2	115080	102988	187882	39.4661	144648	57087.1	138782	109993	186681	188134	74069	35.3718	139532	49354.9
1.728	476.278	LPE 18:3	89621.4	189894	176715	232703	32750	56.2616	144337	81206.1	34071.4	30044.1	80894.9	73936	5787.88	70.4124	44946.9	31648.2	7764.01	9304.48	81869.7	34498.5	2927.76	120.626	27272.9	32898.2	94046.6	26245.9	65630.3	35459.3	22040.8	62.7505	48684.6	30549.8
		LPE	270861	331194	240294	394930	190640	27.8586	285584	79559.7	83802.2	105441	128722	198910	56227.3	47.28	114621	54192.6	230304	104057	196950	137487	190810	29.3481	171921	50455.6	232828	136239	252311	223593	96109.7	36.1668	188216	68071.8
11.398	772.596	MGDG 34:2	1.62563e+06	6.81676e+06	5.79256e+06	5.76358e+06	5.64246e+06	39.2779	5.1282e+06	2.01425e+06	9.22895e+06	2.17899e+06	393838	2.45524e+06	3.3182e+06	95.7787	3.51504e+06	3.36666e+06	7.31724e+06	3.26889e+06	69924.4	7.8617e+06	693631	94.4725	3.84228e+06	3.6299e+06	8.40843e+06	5.2047e+06	6.23873e+06	8.90468e+06	2.31107e+06	42.8137	6.21352e+06	2.66024e+06
10.821	770.55	MGDG 34:3	1.85228e+06	237225	0	92150.2	71705.5	174.904	450672	788245	533036	3.32201e+06	196003	2.44e+06	4.43072e+06	82.8044	2.18436e+06	1.80874e+06	252932	4.08423e+06	4.02779e+06	246436	3.41005e+06	82.5432	2.40429e+06	1.98458e+06	0	3.59725e+06	3.79338e+06	258394	3.89667e+06	86.3959	2.30914e+06	1.995e+06
9.954	768.549	MGDG 34:4	2.48595e+07	1.60469e+07	2.45195e+07	2.60629e+07	2.65793e+07	18.2667	2.36136e+07	4.31342e+06	1.4358e+07	355513	1.89725e+06	1.69339e+07	8.35203e+06	87.5603	8.37934e+06	7.33698e+06	1.41053e+07	1.36009e+07	1.63487e+07	1.49611e+07	2.64114e+07	31.1161	1.70855e+07	5.31633e+06	1.37805e+07	1.38408e+07	5.49029e+06	5.82038e+06	1.4781e+07	43.4009	1.07426e+07	4.66238e+06
14.955	802.638	MGDG 36:1	6718.45	4712.5	4183.14	6792.33	10294.5	36.7332	6540.19	2402.42	2601.65	3677.49	17727.8	2279.07	7042.42	96.9936	6665.68	6465.28	3696.17	1364.18	773.109	4581.6	4494.3	60.1136	2981.87	1792.51	5071.08	9783.61	8198.88	4140.07	1347.96	58.5548	5708.32	3342.49
13.655	800.619	MGDG 36:2	167654	191816	133259	139214	192935	17.0879	164975	28190.9	288335	238789	273803	241215	327103	13.3423	273849	36537.7	284888	283713	320655	282611	271734	6.44601	288720	18611	268324	119482	171218	155150	251069	33.1256	193049	63948.4
12.105	798.603	MGDG 36:3	6.52805e+06	7.42162e+06	6.02259e+06	6.76993e+06	8.42774e+06	13.1868	7.03398e+06	927557	7.40384e+06	6.51652e+06	8.22553e+06	6.48411e+06	8.99168e+06	14.4934	7.52434e+06	1.09053e+06	9.74387e+06	8.82956e+06	8.1056e+06	9.09529e+06	7.27352e+06	11.0342	8.60957e+06	949997	1.02247e+07	8.00361e+06	9.1296e+06	9.92154e+06	7.92859e+06	11.7283	9.04161e+06	1.06043e+06
11.243	796.589	MGDG 36:4	7.1996e+06	7.58376e+06	7.55196e+06	7.13566e+06	7.97417e+06	4.51307	7.48903e+06	337985	8.3631e+06	8.52539e+06	7.3113e+06	7.11111e+06	1.02412e+07	14.9975	8.31042e+06	1.24635e+06	7.34111e+06	9.76328e+06	9.52143e+06	6.92515e+06	8.43701e+06	15.0792	8.39759e+06	1.26629e+06	6.43525e+06	8.59886e+06	9.53283e+06	8.46613e+06	8.74816e+06	13.774	8.35624e+06	1.15099e+06
		MGDG	4.22394e+07	3.83028e+07	4.4024e+07	4.59702e+07	4.88986e+07	9.06954	4.3887e+07	3.98035e+06	4.01779e+07	2.11409e+07	1.83154e+07	3.56678e+07	35668000	32.3935	3.0194e+07	9.78091e+06	3.9049e+07	3.98319e+07	3.83949e+07	3.93768e+07	4.65019e+07	8.17963	4.06309e+07	3.32346e+06	3.91222e+07	3.93745e+07	3.43642e+07	3.35304e+07	3.79179e+07	7.41384	3.68619e+07	2.73288e+06
12.273	673.481	PA 34:1	10890	12028.1	23328.5	50447.3	9928.08	80.4531	21324.4	17156.1	3673.08	3626.45	2123.99	13697.7	10078.8	75.2691	6640	4997.86	7660.77	9755.22	23941.2	3124.63	8007.6	75.2908	10497.9	7903.94	4107.84	4678.69	27204.5	14837.1	5423.2	88.3918	11250.3	9944.31
11.052	671.466	PA 34:2	404414	455784	623227	2.23867e+06	371928	97.655	818804	799604	293453	369088	325332	372570	387542	11.1598	349597	39014.2	438619	492958	464374	570623	351175	17.2513	463550	79968.5	416583	626508	681557	547075	284138	31.5615	511172	161334
9.91	669.451	PA 34:3	625647	1.16628e+06	894209	3.04466e+06	549651	81.9128	1.25609e+06	1.0289e+06	494437	320668	431561	540456	54969.7	52.5614	368418	193646	610920	729648	653945	778896	440414	20.3095	642765	130542	664566	709069	795961	264453	690868	33.1979	624983	207481
7.53	665.419	PA 34:5	1.24717e+07	1.45116e+07	1.52905e+07	1.42418e+07	1.4607e+07	7.40476	1.42245e+07	1.05329e+06	1.50815e+06	1.68063e+06	1.42751e+06	1.74335e+06	1.80319e+06	9.74397	1.63257e+06	159077	569953	414128	586689	528967	515894	12.8943	523126	67453.6	6.86337e+06	8.15234e+06	8.01532e+06	1.04404e+07	9.07997e+06	15.694	8.51028e+06	1.3356e+06
12.4	699.497	PA 36:2	1249.19	3615.62	5718.02	19674.1	2500	114.745	6551.39	7517.42	3917.58	983.759	2412.4	2819.77	1745.45	46.6371	2375.79	1108	1778.76	5161.19	16916	2620.18	536.122	123.191	5402.44	6655.31	4563.73	5340.98	8840.34	6618.89	7040.75	25.441	6480.94	1648.82
11.076	697.481	PA 36:3	25750.8	97646.9	70782	287240	20924.7	108.672	100469	109182	5379.12	16988.4	21566	16718	4866.67	57.5256	13103.6	7537.96	34076.7	27650.7	33903.4	33937.7	20460.1	19.9886	30005.7	5997.71	34379.9	48442.6	54011.2	27775.2	46137.9	25.5306	42149.4	10761
9.935	695.466	PA 36:4	715168	1.44403e+06	952270	3.62256e+06	470075	88.2534	1.44082e+06	1.27157e+06	526005	257269	158094	177805	56078.8	75.6215	235051	177749	598265	667212	237017	712329	392392	38.4915	521443	200711	210897	604718	401457	219951	711357	52.3817	429676	225072
8.972	693.451	PA 36:5	1.09751e+06	2.19252e+06	1.49369e+06	5.19898e+06	839168	81.8514	2.16437e+06	1.77157e+06	601714	832088	276817	795715	838736	35.8269	669014	239687	876257	1.07911e+06	869433	1.16219e+06	686567	20.1471	934712	188317	648804	987675	1.13575e+06	832443	992944	20.1748	919522	185512
8.026	691.435	PA 36:6	452534	750788	660805	237230	130849	59.4727	446441	265510	178651	112624	101291	149634	242179	36.1313	156876	56681.3	216445	160266	43222.7	415187	191335	65.656	205291	134786	256770	373675	207661	314101	209229	26.2415	272287	71452.2
		PA	1.58048e+07	2.06343e+07	2.00145e+07	2.89413e+07	1.7002e+07	25.1114	2.04794e+07	5.14266e+06	3.61538e+06	3.59397e+06	2.74671e+06	3.81276e+06	3.39939e+06	11.9683	3.43364e+06	410949	3.35398e+06	3.58589e+06	2.92944e+06	4.20788e+06	2.60678e+06	18.474	3.33679e+06	616439	9.10404e+06	1.15124e+07	1.13278e+07	1.26677e+07	1.20271e+07	11.8959	1.13278e+07	1.34754e+06
10.944	706.519	PC 30:0	2404.53	23156.2	6973.84	13578.3	14702.1	65.187	12163	7928.69	201102	56239	124124	6151.16	36209.1	92.2059	84765	78158.3	12194.7	6000	5424.37	43151.3	2673	120.418	13888.7	16724.5	2220.59	36291.8	5210.08	3498.37	3084.64	146.144	10061.1	14703.7
9.613	704.511	PC 30:1	20682.8	94596.9	3761.63	116272	162010	83.4357	79464.6	66301.9	23412.1	3192.58	126434	758241	1.39044e+06	131.473	460343	605229	57002.9	5358.21	12705.9	79783.4	26817.5	86.1972	36333.6	31318.5	56914.2	14773.8	7767.51	89009.8	16677.1	94.1658	37028.5	34868.2
8.314	702.507	PC 30:2	115456	62181.2	32130.8	75201.3	53931.5	45.6056	67780.2	30911.6	23101.6	15104.4	32134.8	42476.7	65684.8	54.9723	35700.5	19625.4	26059	44641.8	38155.5	35703.3	58558.9	29.6482	40623.7	12044.2	40470.6	27111.5	25568.6	79550.5	38489	51.8171	42238	21886.5
12.269	734.572	PC 32:0	1.53375e+06	1.65749e+06	1594625	1.62999e+06	1.79574e+06	5.93329	1.64232e+06	97443.4	1.83273e+06	1.72476e+06	1.7244e+06	1.54216e+06	1.85384e+06	7.11975	1.73558e+06	123569	1.67954e+06	1516400	1.4742e+06	1.65772e+06	1.37957e+06	8.20232	1.54149e+06	126438	1.81804e+06	1.9159e+06	1.71973e+06	1.98788e+06	1.64131e+06	7.75132	1.81657e+06	140808
11.021	732.555	PC 32:1	1.55151e+07	1.70868e+07	1.56209e+07	1.65112e+07	1.72229e+07	4.87193	1.63914e+07	798575	1.83944e+07	1.64731e+07	1.87428e+07	1.62938e+07	2.00781e+07	8.90305	1.79964e+07	1.60223e+06	1.76726e+07	1.86607e+07	1.87353e+07	1.93262e+07	1.72423e+07	4.6308	1.83274e+07	848707	1.83916e+07	1.93583e+07	1.89706e+07	1.93663e+07	1.88515e+07	2.1309	1.89877e+07	404609
9.756	730.527	PC 32:2	1.05274e+07	14441575	1.4377e+07	1.57206e+07	1.39071e+07	14.1099	1.37947e+07	1.94643e+06	1.12914e+07	1.28742e+07	1.06934e+07	9.13401e+06	1.26925e+07	13.5718	1.13371e+07	1.53864e+06	6.08878e+06	7.04633e+06	1.0253e+07	7.30371e+06	1.18368e+07	28.536	8.50571e+06	2.42718e+06	1.84425e+07	1.61596e+07	1.61294e+07	1.96423e+07	1.59878e+07	9.67942	1.72723e+07	1.67186e+06
8.781	728.524	PC 32:3	8.00493e+06	9.28596e+06	7.17705e+06	9.74691e+06	9.67395e+06	12.9396	8.77776e+06	1.13581e+06	1.11142e+07	1.23482e+07	1.1393e+07	9.80578e+06	1.24542e+07	9.41945	1.14231e+07	1.07599e+06	9.60227e+06	1.08726e+07	1.09143e+07	1.07742e+07	1.1106e+07	5.63259	1.06539e+07	600089	6.41642e+06	8.7365e+06	9.1953e+06	9.44663e+06	8.69701e+06	14.1883	8.49837e+06	1.20578e+06
7.718	726.509	PC 32:4	74307.4	57003.1	17043.6	47169.3	61739.7	41.9248	51452.6	21571.4	57769.2	167432	72310	78912.8	112964	44.7896	97877.4	43838.9	70247.8	149337	156882	75270	8422.05	67.0597	92031.9	61716.3	42041.7	113754	190815	99234.5	64551.7	55.9146	102079	57077.3
13.085	762.594	PC 34:0	6275.08	11106.2	8636.63	213917	10369.9	183.011	50061	91617.2	39063.2	21468.7	5795.15	9031.98	14154.5	73.8827	17902.7	13227	3643.07	14006	21852.9	18184	19593.2	46.5582	15455.8	7195.95	5808.82	33321.3	40641.5	29309.4	40040.8	47.7319	29824.4	14235.7
11.932	760.578	PC 34:1	1.65732e+06	1.78463e+06	1.76747e+06	1.84811e+06	2.11429e+06	9.31718	1.83436e+06	170911	1.16333e+06	778923	992032	1.27538e+06	1.0949e+06	17.7536	1.06091e+06	188350	1.25874e+06	1.00479e+06	1.77608e+06	1.01906e+06	1.94055e+06	31.0337	1.39984e+06	434423	1.25555e+06	1.45881e+06	1.12767e+06	1.53219e+06	1.63439e+06	14.7456	1.40172e+06	206693
11.513	758.55	PC 34:2	1.39614e+08	617781	301547	615463	305661	219.971	2.82909e+07	6.22316e+07	390808	1.20123e+08	5.47468e+06	1.41482e+08	1.80321e+08	91.5486	8.95583e+07	8.19893e+07	245729	1.63642e+08	1.69896e+08	365899	1.44073e+08	91.5386	9.56444e+07	8.75516e+07	193890	1.66349e+08	4.88847e+07	436723	3.93369e+07	133.544	5.10403e+07	6.81613e+07
10.169	756.558	PC 34:3	4.92497e+08	404430875	4.22107e+08	3.23742e+08	5.54279e+08	20.0071	4.39411e+08	8.79134e+07	4.60732e+08	3.68189e+08	4.54749e+08	4.42878e+08	4.90292e+08	10.2649	4.43368e+08	4.55112e+07	4.50599e+08	4.66477e+08	6.2323e+08	4.67183e+08	5.74447e+08	15.0086	5.16387e+08	7.75026e+07	3.87247e+08	5.12402e+08	4.4355e+08	5.34037e+08	4.70617e+08	12.3471	4.69571e+08	5.79782e+07
8.916	754.544	PC 34:4	2.95296e+07	7.62504e+06	7.6477e+06	8.03599e+06	8.62473e+06	78.4557	1.22926e+07	9.64425e+06	8.99999e+06	3.52934e+07	7.71273e+06	3.21047e+07	8909900	74.3655	1.86041e+07	1.38351e+07	1.16097e+07	4.02613e+07	4.08341e+07	9.49024e+06	3.31527e+07	56.8871	2.70696e+07	1.53991e+07	1.15631e+07	3.38531e+07	3.56947e+07	1.09037e+07	2.31284e+07	51.2001	2.30286e+07	1.17907e+07
7.938	752.521	PC 34:5	8.43494e+06	9.16216e+06	8.4794e+06	7.88368e+06	9.73361e+06	8.21155	8.73876e+06	717588	9.23506e+06	8.6568e+06	9.21073e+06	8.86595e+06	9.82514e+06	4.85317	9.15874e+06	444489	1.02761e+07	9.79182e+06	1.11622e+07	1.02035e+07	1.00208e+07	5.07029	1.02909e+07	521776	9.21592e+06	1.00737e+07	9.14897e+06	1.07046e+07	1.03594e+07	6.99897	9.90053e+06	692934
7.074	772.487	PC 34:6	1.07795e+06	1.1121e+06	1.03424e+06	979968	981839	5.6257	1.03722e+06	58350.9	741794	679265	737402	682212	778170	5.85283	723768	42361	771676	769696	831777	780843	760065	3.62162	782811	28350.4	793990	969226	841305	1.01055e+06	1.06673e+06	12.2799	936360	114984
13.916	788.619	PC 36:1	4.2956e+06	5.00559e+06	4.29422e+06	3.98292e+06	5.14661e+06	11.0839	4.54499e+06	503764	6.24756e+06	6.13528e+06	6.67969e+06	5.36819e+06	7.41845e+06	11.8235	6.36983e+06	753139	6.21806e+06	5.52979e+06	5.87051e+06	5.97261e+06	5.06412e+06	7.80475	5.73102e+06	447292	6.61474e+06	6.17013e+06	6.71232e+06	6.65022e+06	5.66177e+06	7.01557	6.36184e+06	446319
12.679	786.607	PC 36:2	5.48936e+07	6.29023e+07	5.84295e+07	5.251e+07	5.53529e+07	7.0414	5.68177e+07	4.00076e+06	8.45861e+07	8.03325e+07	8.00255e+07	6.81673e+07	8.80418e+07	9.3597	8.02306e+07	7.50935e+06	7.87342e+07	7.39802e+07	7.40702e+07	7.90114e+07	6.22039e+07	9.26212	7.36e+07	6.81692e+06	8.312e+07	6.70558e+07	6.98108e+07	8.40629e+07	6.34316e+07	12.9192	7.34962e+07	9.49512e+06
11.366	784.589	PC 36:3	9.69499e+07	1.09757e+08	1.01854e+08	9.86946e+07	1.19292e+08	8.76588	1.0531e+08	9.23132e+06	1.01223e+08	8.49914e+07	9.54446e+07	8.96103e+07	1.04038e+08	8.3134	9.50615e+07	7.90284e+06	1.10861e+08	9.33e+07	1.25376e+08	1.04652e+08	1.11774e+08	10.6854	1.09193e+08	1.16676e+07	1.02327e+08	1.14047e+08	1.04144e+08	1.21454e+08	1.0564e+08	7.34167	1.09522e+08	8.04077e+06
10.252	782.578	PC 36:4	4.53598e+08	357941300	3.66544e+08	2.63991e+08	5.3158e+08	25.7838	3.94731e+08	1.01777e+08	4.54675e+08	3.70618e+08	4.49765e+08	4.43438e+08	4.94336e+08	10.1402	4.42566e+08	4.48771e+07	4.42769e+08	4.58393e+08	6.2826e+08	4.62988e+08	5.4811e+08	15.501	5.08104e+08	7.87612e+07	3.90043e+08	5.01381e+08	4.37879e+08	5.13485e+08	4.47119e+08	10.973	4.57981e+08	5.02541e+07
9.188	780.542	PC 36:5	3.89681e+07	2.69967e+07	5.98972e+06	4.12866e+07	2.08161e+07	53.6241	2.68114e+07	1.43774e+07	1.2039e+07	2.72738e+07	66129.4	2.25586e+07	4.38846e+07	77.7777	2.11644e+07	1.64612e+07	1.78445e+07	5.22096e+07	5.40911e+07	5.6177e+07	2.19141e+07	46.6859	4.04473e+07	1.88832e+07	1.90797e+07	3.12037e+07	1.80958e+07	5.51672e+06	1.7648e+07	49.6843	1.83088e+07	9.09659e+06
8.315	800.517	PC 36:6	4.06026e+06	3.58897e+06	3.45707e+06	3.66845e+06	4.52421e+06	11.2468	3.85979e+06	434102	2.77577e+06	2.23031e+06	3.00058e+06	3649500	3.28745e+06	17.9135	2.98872e+06	535384	3.95968e+06	3.57947e+06	5.73308e+06	3.78758e+06	5.00892e+06	20.8549	4.41375e+06	920482	2.52375e+06	3.92945e+06	2.69639e+06	3.23248e+06	3.68092e+06	18.8994	3.2126e+06	607161
15.6	816.631	PC 38:1	2446.6	3081.25	5604.65	9293.93	3140.41	60.0575	4713.37	2830.73	5475.27	1770.3	5663.07	1572.67	7672.73	60.1023	4430.81	2663.02	7882.01	2486.57	2151.26	14074.2	2003.8	92.2958	5719.56	5278.91	11951	7826.23	23705.9	4130.29	2840.13	83.2182	10090.7	8397.31
14.161	814.636	PC 38:2	814168	852738	787573	623898	1.0002e+06	16.5606	815716	135087	1.15409e+06	1.04461e+06	1.08423e+06	956733	1.22742e+06	9.45893	1.09342e+06	103426	1.03124e+06	894899	909811	977677	781962	10.2477	919118	94188.4	1.00274e+06	938026	962507	1.00419e+06	827661	7.64001	947024	72352.7
12.733	812.624	PC 38:3	4.66817e+06	5.0362e+06	4.18051e+06	3.35928e+06	4.46738e+06	14.546	4.34231e+06	631630	5.87296e+06	5.74634e+06	5.86211e+06	5.14091e+06	7.44903e+06	14.2456	6.01427e+06	856767	6.22288e+06	5.45656e+06	5.2377e+06	5.94238e+06	4426000	12.7394	5.45711e+06	695203	6.31758e+06	7.07962e+06	6.72539e+06	5.63816e+06	4.48894e+06	16.926	6.04994e+06	1.02401e+06
10.941	808.586	PC 38:5	2.15645e+06	2.16521e+06	1.7696e+06	1.85644e+06	2.17883e+06	9.69581	2.0253e+06	196370	1.75579e+06	1.26906e+06	1.61074e+06	1.82147e+06	1.90461e+06	14.9367	1.67233e+06	249791	1.67922e+06	1.92741e+06	2.39289e+06	1.72523e+06	2.31217e+06	16.4317	2.00738e+06	329848	1.4043e+06	2.31037e+06	1.65815e+06	1.82015e+06	1.88189e+06	18.3395	1.81497e+06	332856
9.821	806.559	PC 38:6	4.0577e+06	3.06041e+06	3.45709e+06	3.58655e+06	3.78364e+06	10.3727	3.58908e+06	372283	446703	362784	455350	2.66696e+06	328382	119.246	852036	1.01602e+06	830596	846782	3.14005e+06	644549	1.07591e+06	79.2112	1.30758e+06	1.03575e+06	2.85957e+06	4.27029e+06	408588	3.84444e+06	3.56613e+06	51.2237	2.98981e+06	1.53149e+06
15.81	844.61	PC 40:1	24058.3	16709.4	9058.14	17929.7	24952.1	34.6596	18541.5	6426.41	9659.34	14672.9	14924.5	25659.9	14112.1	37.4046	15805.7	5912.08	42814.2	15522.4	32063	71353.1	15726.2	65.176	35495.8	23134.7	7227.94	14537.7	29652.7	3941.37	29667.7	71.5778	17005.5	12172.1
14.199	840.651	PC 40:3	173298	114603	156558	134751	208421	22.891	157526	36059.3	172536	120698	71196.8	80055.2	166412	38.5379	122180	47085.5	148413	139507	44172.3	126944	123867	35.7354	116581	41660.5	176110	234026	242431	175873	136549	23.015	192998	44418.4
12.718	838.623	PC 40:4	11974.1	9984.38	19116.3	3115.02	27873.3	65.5029	14412.6	9440.68	59744.5	73197.2	63625.3	76183.1	104794	23.4408	75508.8	17699.9	1404.13	4017.91	29483.2	4922.85	4456.27	131.094	8856.87	11610.8	35504.9	22980.3	21002.8	40850.2	20579.9	33.2135	28183.6	9360.78
		PC	1.37329e+09	1.0449e+09	1.03113e+09	8.60906e+08	1.36735e+09	19.9269	1.13551e+09	2.26273e+08	1.19526e+09	1.15762e+09	1.16594e+09	1.30852e+09	1.49213e+09	11.1671	1.26389e+09	1.4114e+08	1.18032e+09	1.41654e+09	1.79453e+09	1.25045e+09	1.56889e+09	17.2027	1.44215e+09	2.48089e+08	1.07101e+09	1.51017e+09	1.23494e+09	1.3563e+09	1.24562e+09	12.6595	1.28361e+09	1.62499e+08
10.937	664.454	PE 30:0	4754.05	2284.38	8354.65	2357.83	5434.93	54.1283	4637.17	2510.02	2365.38	2204.18	4681.94	4148.26	3803.03	32.0306	3440.56	1102.03	3519.17	5838.81	3054.62	6394.66	6889.73	33.8415	5139.4	1739.25	4526.96	1996.72	2327.73	8058.63	20846.4	103.493	7551.29	7815.09
9.637	662.463	PE 30:1	2294.5	12384.4	4116.28	32047.9	5582.19	108.261	11285.1	12217.3	6340.66	5457.08	16334.2	4619.19	3069.7	73.505	7164.17	5266.02	5038.35	3310.45	3689.08	25350.1	2357.41	122.97	7949.09	9774.98	6852.94	6849.18	3294.12	1374.59	9965.52	59.4047	5667.27	3366.62
12.235	692.524	PE 32:0	32401.3	19203.1	32157	205792	0	144.564	57910.7	83718.1	0	37962.9	9520.22	3825.58	18493.9	108.278	13960.5	15116.2	26923.3	22137.3	17726.9	20121.7	1049.43	55.9718	17591.7	9846.41	48647.1	26580.3	74703.1	17215	24783.7	61.0516	38385.8	23435.2
10.911	690.492	PE 32:1	4330.1	137850	973122	290550	661832	96.2239	413537	397921	175217	134501	62140.2	1174.42	82193.9	73.6059	91045.3	67014.8	1613.57	9525.37	6088.24	51246.3	3615.97	144.254	14417.9	20798.3	1014.71	2521.31	4428.57	1420.2	33529.8	163.212	8582.91	14008.3
8.986	686.474	PE 32:3	522026	105200	91686	89530.4	108747	103.282	183438	189459	122214	516439	49450.1	506526	595667	70.439	358059	252213	135487	639015	599017	79486.6	493772	67.6674	389355	263467	113343	586370	617431	129785	506379	63.7476	390662	249038
13.946	720.554	PE 34:0	8087.38	1537.5	3250	1757.19	4715.75	69.3318	3869.56	2682.84	3423.08	4215.78	1083.56	10468	4545.45	73.1438	4747.18	3472.27	4805.31	9513.43	4987.39	6169.14	1212.93	55.8506	5337.64	2981.1	2742.65	4927.87	10977.6	3107.49	3918.5	65.6774	5134.82	3372.42
12.687	718.54	PE 34:1	2.19706e+06	2.66674e+06	2.47615e+06	2.54888e+06	2.41105e+06	7.11203	2.45997e+06	174954	3.37307e+06	3.17978e+06	3.27443e+06	2.61232e+06	3.58088e+06	11.3204	3.20409e+06	362717	2.94024e+06	2.57578e+06	2.85503e+06	2.93388e+06	2.265e+06	10.7445	2.71398e+06	291603	3.18269e+06	2.69429e+06	3.03809e+06	3.29989e+06	2.52436e+06	11.1335	2.94786e+06	328200
9.972	714.502	PE 34:3	1.99817e+06	1.40382e+06	5.07986e+06	1.3254e+07	2.07142e+06	104.151	4.76146e+06	4.95911e+06	1.25939e+06	1.74014e+06	1.18152e+06	1.44183e+06	1.30346e+06	15.8644	1.38527e+06	219765	1.74576e+06	1.64294e+06	1.44696e+06	2.24196e+06	1.52126e+06	18.2284	1.71978e+06	313487	1.6569e+06	1.87787e+06	2.22193e+06	1.87379e+06	1.89176e+06	10.6283	1.90445e+06	202411
8.936	712.46	PE 34:4	3.55737e+06	6.90196e+06	2.08597e+06	1.41957e+07	897229	96.6599	5.52764e+06	5.34301e+06	717451	2.45232e+06	1.30699e+06	2.46163e+06	1.26712e+06	47.5521	1.6411e+06	780378	2.6915e+06	3.28036e+06	2.7892e+06	3.82339e+06	849886	41.7312	2.68687e+06	1.12126e+06	774100	2.27024e+06	3.4718e+06	885433	1.90865e+06	59.4248	1.86205e+06	1.10652e+06
7.95	710.477	PE 34:5	527712	1.46932e+06	1.10448e+06	4.02013e+06	313705	100.083	1.48707e+06	1.48831e+06	757712	390234	761620	370346	353218	40.4732	526626	213143	500386	475510	580752	668519	734608	18.5598	591955	109866	375250	461364	503983	433837	509398	12.0865	456766	55207.2
14.164	746.571	PE 36:1	119945	135747	134070	143380	143993	7.18068	135427	9724.57	168212	149619	165774	135927	172073	9.57738	158321	15163	138791	122872	142134	143362	104350	12.7922	130302	16668.5	144152	115544	112454	144345	114056	13.1584	126110	16594.1
13.038	744.555	PE 36:2	4.13221e+06	4.10221e+06	3.65955e+06	3.59959e+06	4.12788e+06	6.8832	3.92429e+06	270117	7.53125e+06	7.09486e+06	7.4966e+06	6.46682e+06	7.76429e+06	7.01202	7.27076e+06	509827	7.19744e+06	6.78689e+06	7.03985e+06	7.01857e+06	6.37427e+06	4.65054	6.8834e+06	320116	5.34065e+06	5.01254e+06	4.96874e+06	5.09504e+06	4.65276e+06	4.94418	5.01394e+06	247898
11.748	742.518	PE 36:3	8.46612e+06	1.30567e+06	7421.51	1.20161e+06	3445.21	162.048	2.19685e+06	3.55995e+06	2010.99	1.96177e+07	2.29933e+06	1.02497e+07	2.30398e+07	92.4073	1.10417e+07	1.02033e+07	2412.98	2.0425e+07	2.09128e+07	915205	1.04198e+07	95.9832	1.05351e+07	1.01119e+07	2029.41	1.84011e+07	1.87003e+07	7127.04	1.635e+07	91.6394	1.06921e+07	9.79817e+06
14.526	772.587	PE 38:2	1.16606e+06	1.3011e+06	1.1715e+06	1.16886e+06	1.36541e+06	7.52618	1.23459e+06	92917.1	1.28329e+06	1.11801e+06	1.12483e+06	1.00037e+06	1.13617e+06	8.88237	1.13253e+06	100596	947894	891645	868345	1.04555e+06	821365	9.40444	914961	86046.9	1.35184e+06	1.26608e+06	1.33356e+06	1.37161e+06	1.21708e+06	4.93155	1.30803e+06	64506.4
13.194	770.572	PE 38:3	672382	741616	464794	737089	590500	18.1084	641276	116125	807113	775206	835116	761826	887121	6.16777	813276	50161	854643	795131	836546	797887	738757	5.5565	804593	44707.2	687444	679069	669193	642463	635649	3.42712	662763	22713.7
12.091	768.532	PE 38:4	69449.8	86928.1	9020.35	8738.02	21688.4	93.278	39164.9	36532.3	89272	861893	14787.1	305922	657200	94.5502	385815	364789	62560.5	810752	187000	55071.2	49840.3	140.718	233045	327937	36602.9	220420	554042	9192.18	154671	112.009	194986	218402
17.733	828.65	PE 42:2	1.01934e+07	8.71044e+06	8.28043e+06	7.83411e+06	1.33322e+07	23.07	9.67011e+06	2.23089e+06	1.50374e+07	1.01344e+07	7.89451e+06	8.90203e+06	7.69727e+06	30.3327	9.93312e+06	3.01298e+06	8.41886e+06	7.04104e+06	8.92724e+06	1.31018e+07	9.66841e+06	24.0155	9.43147e+06	2.26501e+06	1.391e+07	1.15221e+07	1.03656e+07	1.30651e+07	1.1931e+07	11.3076	1.21588e+07	1.37487e+06
16.634	826.632	PE 42:3	382029	405219	6.58863e+06	6.56898e+06	8.03786e+06	84.2115	4.39654e+06	3.70239e+06	9.48357e+06	7.6558e+06	7.85818e+06	6.92208e+06	6.99826e+06	13.2753	7.78358e+06	1.03329e+06	7.43061e+06	7.3897e+06	6.56916e+06	8.83517e+06	6.63133e+06	12.3925	7.37119e+06	913478	8.53203e+06	8.26315e+06	7.43202e+06	8.3381e+06	7.87336e+06	5.4135	8.08773e+06	437829
14.942	824.617	PE 42:4	1.20469e+06	1.43125e+06	1252375	1.23402e+06	1.33026e+06	7.08037	1.29052e+06	91373.5	1.47111e+06	1.20569e+06	1.08207e+06	1.07941e+06	1.15732e+06	13.4341	1.19912e+06	161091	996383	889388	958718	1.08153e+06	898194	8.15829	964843	78714.7	1.55379e+06	1.40584e+06	1.37118e+06	1.49668e+06	1.27977e+06	7.54588	1.42145e+06	107261
		PE	3.52605e+07	3.09405e+07	3.34269e+07	5.71371e+07	3.54329e+07	27.5962	3.84396e+07	1.06079e+07	4.22904e+07	5.70764e+07	3.5439e+07	4.3241e+07	5.67219e+07	20.3725	4.69537e+07	9.56565e+06	3.41049e+07	5.38164e+07	5.47483e+07	4.28507e+07	4.1586e+07	19.283	4.54212e+07	8.75856e+06	3.77246e+07	5.48188e+07	5.5456e+07	3.68236e+07	5.16419e+07	19.5903	4.7293e+07	9.26482e+06
11.967	768.559	PG 34:0	2.10786e+06	2.35105e+06	2.32167e+06	2.04904e+06	2.28643e+06	6.10435	2.22321e+06	135713	2.35045e+06	1.55684e+06	1.94619e+06	2.27731e+06	2.02198e+06	15.4722	2.03056e+06	314172	2.55623e+06	3.59877e+06	4.52203e+06	2.22554e+06	4.11845e+06	29.0277	3.40421e+06	988161	1.98668e+06	2.59069e+06	1.88797e+06	2.67835e+06	2.43918e+06	15.4679	2.31657e+06	358324
10.928	766.538	PG 34:1	4.04342e+06	3.79446e+06	3.68717e+06	4.2419e+06	4.45735e+06	7.8143	4.04486e+06	316077	3.43843e+06	2.58765e+06	3.28417e+06	2.99569e+06	3.54759e+06	12.1862	3.1707e+06	386387	2.93296e+06	3.06363e+06	4.76779e+06	3.42408e+06	4.18924e+06	21.2753	3.67554e+06	781981	2.30562e+06	3.89311e+06	3.2644e+06	3.18975e+06	3.70227e+06	18.7935	3.27103e+06	614740
10.04	764.518	PG 34:2	1.45171e+06	1020550	1.48296e+06	871968	1.6009e+06	24.8208	1.28562e+06	319101	522363	579787	298863	315578	466200	28.5991	436558	124851	485593	1.2715e+06	1.80469e+06	454083	1.72771e+06	56.7999	1.14872e+06	652470	565787	1.14399e+06	1.05358e+06	1.91703e+06	231088	65.2398	982294	640847
9.078	762.518	PG 34:3	386288	2.39284e+06	2.16353e+06	2.15106e+06	2.66363e+06	46.0948	1.95147e+06	899526	2.53154e+06	3.2829e+06	3.03072e+06	2.91597e+06	4.18978e+06	19.4638	3.19018e+06	620932	3.13446e+06	4.5737e+06	4.35364e+06	2.27698e+06	3.10351e+06	27.4486	3.48846e+06	957532	2.59058e+06	3.00752e+06	3.52136e+06	3.455e+06	2.66664e+06	14.1677	3.04822e+06	431862
8.575	760.502	PG 34:4	1.33142e+07	1.47821e+07	1.40655e+07	9.02194e+06	1.22638e+07	17.7508	1.26895e+07	2.25248e+06	1.77033e+07	1.60938e+07	1.49501e+07	1.5067e+07	1.72578e+07	7.69995	1.62144e+07	1.2485e+06	1.81324e+07	1.81725e+07	1.90413e+07	1.70674e+07	1.52207e+07	8.36913	1.75269e+07	1.46685e+06	1.70694e+07	1.83011e+07	7.47841e+06	1.97852e+07	1.38916e+06	62.454	1.28047e+07	7.99702e+06
6.971	758.536	PG 34:5	139686	111047	57755.8	23837.1	127538	53.5934	91972.7	49291.3	65082.4	79368.9	94671.2	77017.4	88663.6	14.0494	80960.7	11374.5	74120.9	68979.1	40739.5	86522.3	83597	25.7477	70791.8	18227.2	92223	62137.7	73411.8	59472.3	38156.7	30.4527	65080.3	19818.7
12.287	794.553	PG 36:1	10860.8	7081.25	3572.67	13306.7	3123.29	58.8294	7588.95	4464.54	4219.78	10568.4	6204.85	18441.9	12354.5	53.82	10357.9	5574.62	3884.96	4722.39	20592.4	7783.38	22019	74.6756	11800.4	8812.05	22382.4	6403.28	4364.15	6368.08	10987.5	72.096	10101.1	7282.46
10.866	790.585	PG 36:3	11983.8	2937.5	1055.23	3159.74	3962.33	92.0472	4619.72	4252.33	8354.4	27774.9	956.873	8991.28	9418.18	89.6172	11099.1	9946.74	4758.11	3856.72	12344.5	5421.36	1984.79	69.5718	5673.1	3946.88	7982.84	3570.49	4193.28	3726.38	1877.74	52.7549	4270.15	2252.71
7.832	786.568	PG 36:5	8912.62	31659.4	3244.19	5150.16	24726	86.0957	14738.5	12689.2	1980.77	3290.02	2309.97	2229.65	1645.45	26.862	2291.17	615.456	678.466	2331.34	2777.31	3400.59	2931.56	43.2292	2423.85	1047.81	1279.41	2072.13	3014.01	2895.77	1542.32	36.112	2160.73	780.282
7.061	784.549	PG 36:6	18990.3	13950	3093.02	10456.9	20599.3	52.4714	13417.9	7040.56	7425.82	3385.15	8582.21	14241.3	18406.1	56.8838	10408.1	5920.52	6224.19	19549.3	18226.9	11640.9	9600.76	43.6086	13048.4	5690.23	3325.98	18432.8	4767.51	13785	5965.52	70.6159	9255.36	6535.76
12.35	820.586	PG 38:2	184188	232562	972218	399399	269014	78.6132	411476	323474	330712	229910	43811.3	264465	102545	60.8265	194289	118179	11734.5	24432.8	29735.3	9836.8	21463.9	43.5419	19440.7	8464.83	47438.7	119633	174070	52550.5	227411	62.5981	124221	77759.7
9.256	814.489	PG 38:5	1.79385e+06	1.52503e+06	1.62318e+06	1.89098e+06	1.72194e+06	8.35131	1.711e+06	142891	1.21426e+06	987559	1.08337e+06	1.50146e+06	1.34485e+06	16.6789	1.2263e+06	204534	1.32004e+06	1.33464e+06	2.59658e+06	1.52178e+06	2.27381e+06	32.4969	1.80937e+06	587989	992301	1.62977e+06	1.19256e+06	1.54118e+06	1.61853e+06	20.5793	1.39487e+06	287054
6.767	836.541	PG 40:8	27012.9	26081.2	50247.1	26338.7	59140.4	41.7722	37764.1	15774.9	46991.8	24911.8	112399	4447.67	3260.61	117.319	38402.2	45053.1	3973.45	1176.12	2592.44	10824.9	741.445	106.028	3861.68	4094.46	15826	23541	3857.14	38625.4	22529.8	60.5931	20875.9	12649.3
		PG	2.34989e+07	2.62913e+07	2.64352e+07	2.07085e+07	2.55021e+07	9.86349	2.44872e+07	2.41529e+06	2.82252e+07	2.54677e+07	2.48624e+07	2.54628e+07	2.90645e+07	7.1057	2.66165e+07	1.89129e+06	2.86671e+07	3.21398e+07	3.72131e+07	2.71053e+07	3.07758e+07	12.4627	3.11802e+07	3.8859e+06	2.57008e+07	3.0802e+07	1.8666e+07	3.27439e+07	1.23553e+07	35.3776	2.40536e+07	8.50958e+06
9.791	828.593	PI 32:0	1388.35	5587.5	3148.26	1990.42	1664.38	62.377	2755.78	1718.97	2456.04	1703.02	11765.5	3098.84	1296.97	107.297	4064.07	4360.64	5536.87	1641.79	3932.77	8611.28	1292.78	71.6869	4203.1	3013.07	1698.53	1681.97	1879.55	1446.25	8573.67	101.057	3055.99	3088.31
8.765	826.597	PI 32:1	3326.86	1150	1386.63	1380.19	3876.71	57.3797	2224.08	1276.17	4376.37	4925.75	1808.63	2226.74	2996.97	41.2501	3266.89	1347.6	6882.01	4958.21	2306.72	6166.17	2904.94	42.9508	4643.61	1994.47	1723.04	2806.56	2551.82	1394.14	2235.11	27.151	2142.13	581.611
7.241	824.581	PI 32:2	13708.7	29850	12421.5	20124.6	4767.12	58.0734	16174.4	9393.03	7304.95	5856.15	6477.09	10093	31751.5	89.4202	12296.5	10995.6	16368.7	9776.12	13432.8	4795.25	40543.7	81.6186	16983.3	13861.5	4026.96	17157.4	6820.73	3934.85	24482.8	81.1339	11284.5	9155.59
8.728	876.56	PI 36:4	70553.4	58025	2325.58	65361	13075.3	75.7976	41868.1	31735	33217	15549.9	53520.2	23776.2	23109.1	49.1028	29834.5	14649.6	24259.6	28020.9	56840.3	13477.7	101156	79.048	44750.9	35374.7	6416.67	22849.2	113874	8710.1	134075	107.911	57185	61708.9
7.771	874.545	PI 36:5	60271.8	78468.8	68401.2	65699.7	73715.8	10.1723	69311.4	7050.57	1967.03	65334.1	64506.7	59694.8	3781.82	84.7642	39056.9	33106.3	88826	70316.4	67579.8	80382.8	61977.2	14.5232	73816.4	10720.5	23308.8	105833	129134	18241	108868	67.7272	77077.1	52202.1
		PI	149249	173081	87683.1	154556	97099.3	28.4643	132334	37667.8	49321.4	93368.9	138078	98889.5	62936.4	39.0447	88518.9	34561.9	141873	114713	144092	113433	207875	26.5425	144397	38326.6	37174	150328	254261	33726.4	278235	33.6102	150745	115716
9.937	760.503	PS 34:2	976534	1.55376e+06	2.43212e+06	857166	931582	49.2653	1.35023e+06	665196	1.30344e+06	1.3266e+06	1.23967e+06	1.27584e+06	1.48923e+06	7.25943	1.32695e+06	96329.3	2.41759e+06	1.4486e+06	890298	2.01776e+06	1.15914e+06	39.3972	1.58668e+06	625107	2.66738e+06	1.82194e+06	2.13093e+06	3.70349e+06	2.11735e+06	29.9276	2.48822e+06	744663
8.924	758.5	PS 34:3	1.63352e+06	81159.4	139314	128435	104904	162.927	417467	680166	84903.8	1.8456e+06	53175.2	1.57912e+06	85209.1	123.651	729601	902158	200584	2.32146e+06	2.41679e+06	105828	1.67516e+06	83.6575	1.34396e+06	1.12433e+06	317632	2.39872e+06	2.44962e+06	247746	1.59472e+06	76.8073	1.40169e+06	1.0766e+06
11.563	788.521	PS 36:2	147505	69850	173602	26016	2880.14	88.7279	83970.5	74505.3	177901	98466.4	9355.8	131892	134909	57.1819	110505	63188.8	346788	176128	151618	297145	158513	39.709	226038	89757.6	330505	184121	118171	357651	80884	58.1069	214267	124504
9.971	786.553	PS 36:3	13786.4	397553	11912.8	33920.1	13434.9	180.475	94121.5	169866	375662	406974	373183	23662.8	408527	52.0032	317602	165163	419988	395287	12987.4	417840	562605	56.9294	361741	205937	468556	474656	442137	505404	488103	4.94574	475771	23530.4
9.004	784.546	PS 36:4	235874	151009	102294	120543	123212	36.0631	146586	52863.6	90283	435705	66676.5	301890	411382	66.7865	261187	174438	51165.2	428985	319836	201772	324228	54.3598	265197	144161	99205.9	466085	449583	50423.5	462909	69.2021	305641	211510
13.732	844.593	PS 40:2	309107	140109	78962.2	28562.3	42246.6	95.4094	119797	114298	166615	135534	112429	146172	130464	14.4768	138243	20013.1	257528	195131	274933	237350	253072	12.4067	243603	30223	244971	293944	194062	309433	277411	17.3546	263964	45809.9
13.277	842.592	PS 40:3	489498	802556	721468	744604	673490	17.4003	686323	119422	716349	676306	663084	516209	607203	12.1807	635830	77448.4	861920	586591	623689	1.4095e+06	469118	47.393	790163	374482	1.45951e+06	866233	827445	1.01348e+06	852078	26.3967	1.00375e+06	264957
11.783	840.53	PS 40:4	15605.2	323053	290965	285565	252524	53.2542	233543	124371	421363	13645	219216	35752.9	1533.33	131.067	138302	181268	469684	3585.07	5571.43	518454	18026.6	131.124	203064	266266	459782	21219.7	23932.8	579749	15150.5	125.911	219967	276963
		PS	3.82143e+06	3.51905e+06	3.95064e+06	2.22481e+06	2.14427e+06	28.0799	3.13204e+06	879473	3.33652e+06	4.93883e+06	2.73679e+06	4.01054e+06	3.26845e+06	23.1489	3.65822e+06	846837	5.02524e+06	5.55577e+06	4.69572e+06	5.20564e+06	4.61986e+06	7.62912	5.02045e+06	383016	6.04754e+06	6.52692e+06	6.63588e+06	6.76737e+06	5.88861e+06	6.02038	6.37326e+06	383695
10.512	838.507	SQDG 34:1	21022.7	631122	722189	945058	510384	60.7225	565955	343662	723761	13023.2	705049	7633.72	71384.8	123.412	304170	375383	989504	58737.3	53895	1.03224e+06	7418.25	124.277	428358	532350	788809	2403.28	92714.3	969720	61611.3	119.728	383052	458621
9.493	836.53	SQDG 34:2	2.07524e+06	790325	65726.7	75140.6	46455.5	143.7	610577	877400	61505.5	2.57025e+06	50951.5	2.43995e+06	3.10938e+06	89.4776	1.64641e+06	1.47316e+06	562035	3.61026e+06	3.38224e+06	634231	2.97893e+06	67.6123	2.23354e+06	1.51015e+06	2.27621e+06	1.76757e+06	3.74957e+06	2.79839e+06	3.05556e+06	27.6751	2.72946e+06	755380
7.614	834.557	SQDG 34:3	6776.7	4265.62	1511.63	2517.57	5369.86	51.8991	4088.28	2121.78	3472.53	6494.2	9258.76	9843.02	22275.8	69.8516	10268.9	7172.96	33404.1	8507.46	9487.39	26715.1	24091.3	53.7644	20441.1	10990	47343.1	22504.9	13243.7	3543.97	8793.1	90.4398	19085.8	17261.1
6.632	832.57	SQDG 34:4	545492	548981	568326	438054	720815	17.9488	564334	101291	9101.65	9993.04	4466.31	3293.6	6109.09	43.8939	6592.74	2893.81	8778.76	1725.37	15810.9	13623.1	10939.2	53.2829	10175.5	5421.78	490208	558967	494972	607925	483332	10.3295	527081	54445
5.876	830.509	SQDG 34:5	1.1656e+06	1.22407e+06	1.94782e+06	1.20329e+06	1.87968e+06	26.516	1.48409e+06	393522	498011	442260	408464	436741	497285	8.68379	456552	39646	31929.2	3149.25	6705.88	17166.2	22117.9	71.9146	16213.7	11660	192951	289170	600608	251678	287270	49.1091	324335	159278
8.681	860.551	SQDG 36:4	584777	419697	486709	488489	489329	11.9235	493800	58878.1	330857	401958	362871	345779	194130	24.1324	327119	78941.8	344147	394704	543773	419466	491011	18.0321	438620	79092.6	362833	446610	594835	489824	485467	17.6029	475914	83774.8
7.719	858.531	SQDG 36:5	574806	787366	684515	685709	644408	11.4228	675361	77144.9	888038	1.00231e+06	726272	830922	900294	11.6332	869566	101158	883569	957093	773618	898033	695300	12.507	841523	105249	1.1102e+06	1.02634e+06	1.06194e+06	1.36133e+06	1.12441e+06	11.5595	1.13684e+06	131413
6.904	856.526	SQDG 36:6	5.82984e+06	6801600	6.35088e+06	6.11727e+06	5.9394e+06	6.21889	6.2078e+06	386056	6.17205e+06	6.47438e+06	5.36427e+06	4.96038e+06	6.54663e+06	11.9533	5.90354e+06	705669	6.59706e+06	6.96635e+06	6.30128e+06	6.49007e+06	5.7014e+06	7.25274	6.41123e+06	464990	8.49824e+06	8.17635e+06	8.84603e+06	1.04974e+07	8.34291e+06	10.6128	8.87219e+06	941584
		SQDG	1.08036e+07	1.12074e+07	1.08277e+07	9.95553e+06	1.02358e+07	4.73784	1.0606e+07	502496	8.6868e+06	1.09207e+07	7.6316e+06	9.03455e+06	1.13475e+07	16.4322	9.52422e+06	1.56504e+06	9.45042e+06	1.20005e+07	1.10868e+07	9.53154e+06	9.9312e+06	10.652	1.04001e+07	1.10782e+06	1.37668e+07	1.22899e+07	1.54539e+07	1.69799e+07	1.38494e+07	12.4124	1.4468e+07	1.79582e+06
20.137	712.661	TAG 40:0	47200.6	7203.12	10569.8	13000	50332.2	82.6979	25661.1	21221.2	69991.8	50791.2	50051.2	42084.3	48066.7	20.1516	52197	10518.6	15132.7	39489.6	5941.18	42451	38003.8	58.6069	28203.7	16529.3	13245.1	42954.1	34512.6	3127.04	15338.6	74.998	21835.5	16376.2
18.229	708.615	TAG 40:2	1854.37	2353.12	1938.95	4488.82	5839.04	54.0771	3294.86	1781.77	1291.21	2877.03	2291.11	2645.35	4684.85	44.8103	2757.91	1235.83	1796.46	1674.63	1105.04	1305.64	1288.97	20.179	1434.15	289.397	700.98	1888.52	1000	3638.44	2711.6	61.0423	1987.91	1213.47
16.911	706.566	TAG 40:3	1126.21	2818.75	790.698	1316.29	9102.74	114.883	3030.94	3482.04	620.879	856.148	738.544	927.326	569.697	20.3964	742.519	151.447	660.767	522.388	491.597	501.484	547.529	12.5396	544.753	68.3099	3208.33	606.557	994.398	4009.77	4815.05	67.9567	2726.82	1853.06
15.744	704.586	TAG 40:4	1119.74	1450	1337.21	1277.96	3489.73	56.9577	1734.93	988.175	3057.69	1389.79	1315.36	2433.14	14678.8	124.489	4574.95	5695.33	902.655	2653.73	4537.82	10459.9	1129.28	99.7231	3936.68	3925.78	529.412	2003.28	1523.81	1244.3	1294.67	40.4678	1319.09	533.808
21.181	740.676	TAG 42:0	1.33062e+06	1.04823e+06	1.07447e+06	657764	1.41943e+06	26.893	1.1061e+06	297464	389335	227872	355741	240488	208473	28.8845	284382	82142.4	212720	165767	392908	248905	326833	33.6739	269426	90726.4	343069	437167	428078	847779	466803	39.1002	504579	197291
20.722	738.66	TAG 42:1	644485	480838	508608	27153.4	683976	55.7981	469012	261700	9464.29	10774.9	28398.9	10078.5	12263.6	56.4091	14196.1	8007.87	10451.3	8256.72	18285.7	7299.7	16235.7	40.4466	12105.8	4896.4	14205.9	27026.2	21243.7	447508	13363.6	183.18	104670	191734
21.904	796.735	TAG 46:0	4.5174e+06	3.28825e+06	4.2595e+06	2.66567e+06	5.1607e+06	25.0322	3.9783e+06	995857	1.18237e+06	802299	1.32342e+06	801779	587285	32.2971	939431	303409	731431	630645	1.20756e+06	927745	1.16077e+06	27.3309	931631	254623	839848	706430	904521	1.21184e+06	788204	21.7807	890168	193885
21.639	794.745	TAG 46:1	8.26562e+06	5.65724e+06	6.79768e+06	3.1426e+06	7.49849e+06	31.8125	6.27233e+06	1.99538e+06	1.53498e+06	978722	1.85495e+06	801445	589164	45.7442	1.15185e+06	526906	498749	3071.64	1.00347e+06	729567	857802	63.1818	618533	390800	1.03114e+06	1.62195e+06	1.28113e+06	4.24766e+06	1.0045e+06	74.5737	1.83728e+06	1.37013e+06
21.264	792.708	TAG 46:2	4.53584e+06	3.05907e+06	3.49795e+06	1.59577e+06	4.1844e+06	34.0564	3.37461e+06	1.14927e+06	857154	498019	1.00141e+06	421997	357788	45.392	627273	284732	233823	178896	527395	370042	377027	40.4675	337436	136552	655346	1.30173e+06	864630	2.7786e+06	593549	73.0074	1.23877e+06	904395
20.803	790.691	TAG 46:3	1.43072e+06	1.11162e+06	1.15208e+06	839514	1.27035e+06	18.8031	1.16086e+06	218277	636896	508610	562094	510358	501564	10.5385	543904	57319.4	609298	617899	741336	610822	843468	15.3244	684564	104905	497995	713325	465838	1.11637e+06	549191	40.0648	668544	267851
19.912	788.676	TAG 46:4	4695.79	5987.5	4415.7	6610.22	5089.04	17.1082	5359.65	916.939	7244.51	9791.18	10118.6	8203.49	9630.3	13.6013	8997.62	1223.79	8259.59	773.134	3008.4	4213.65	4844.11	64.9607	4219.78	2741.2	3401.96	11324.6	23924.4	15342	3275.86	75.9075	11453.8	8694.26
18.706	786.661	TAG 46:5	5440.13	4175	1552.33	5734.82	5482.88	38.9549	4477.03	1744.02	8332.42	7334.11	5455.53	4845.93	3257.58	34.4821	5845.11	2015.52	5336.28	3265.67	6344.54	8213.65	3015.21	41.5433	5235.07	2174.82	6075.98	3363.93	8294.12	7540.72	6896.55	29.542	6434.26	1900.81
22.206	824.77	TAG 48:0	4.29936e+06	3.30667e+06	3.8831e+06	2.70522e+06	5.64156e+06	28.0401	3.96718e+06	1.1124e+06	1.30353e+06	888654	1.4954e+06	942712	755327	28.7413	1.07713e+06	309579	924109	761782	1.26682e+06	1.1444e+06	1.26252e+06	20.7347	1.07192e+06	222260	946113	893226	1.06308e+06	2.12452e+06	1.1341e+06	41.2059	1.23221e+06	507743
21.946	822.756	TAG 48:1	7.78744e+06	5510275	6.82816e+06	3.44512e+06	7.0683e+06	27.9187	6.12786e+06	1.71082e+06	1.61216e+06	1.17666e+06	2.15094e+06	964892	692848	43.4664	1.3195e+06	573540	723422	531603	1.24416e+06	948228	1.06945e+06	31.1292	903372	281213	1.09908e+06	1.36698e+06	1.2575e+06	3.72259e+06	1.13969e+06	65.5708	1.71717e+06	1.12596e+06
21.648	820.741	TAG 48:2	8.45867e+06	6.00984e+06	7.22442e+06	3.39478e+06	7.55859e+06	30.0126	6.52926e+06	1.9596e+06	1.7113e+06	1.1204e+06	2.21107e+06	976881	797324	42.9007	1.3634e+06	584907	614260	518272	1.19118e+06	860365	924357	32.4081	821686	266292	1.4515e+06	2.0716e+06	1.68558e+06	4.00521e+06	1.1896e+06	54.0009	2.0807e+06	1.1236e+06
21.329	818.729	TAG 48:3	2.84568e+06	2.27197e+06	2.32959e+06	1.20432e+06	2.81022e+06	28.9361	2.29235e+06	663317	716712	410478	955315	406163	454476	41.0806	588629	241812	184817	246627	359538	335353	282027	24.8223	281672	69917.6	837365	1.33191e+06	969084	1.96432e+06	549257	48.1639	1.13039e+06	544439
20.141	814.693	TAG 48:5	9443.37	6709.38	6706.4	1635.78	5705.48	46.816	6040.08	2827.72	3337.91	1269.14	2684.64	985.465	1300	53.9813	1915.43	1033.97	2991.15	1226.87	1218.49	765.579	1520.91	55.1944	1544.6	852.533	5941.18	16272.1	15338.9	2736.16	3868.34	73.3506	8831.35	6477.84
22.457	852.784	TAG 50:0	1.52247e+06	1.31818e+06	1.50165e+06	1.24167e+06	1.46879e+06	8.77418	1.41055e+06	123765	897151	646026	873399	704817	589215	18.485	742122	137181	64126.8	302164	736349	653409	272327	69.2699	405675	281011	260064	4980.33	594448	1.11245e+06	27840.1	115.901	399956	463552
22.2	850.788	TAG 50:1	9.37219e+06	5.70374e+06	7.14335e+06	5.69467e+06	8.52605e+06	22.6982	7.288e+06	1.65425e+06	4.27038e+06	1.50748e+06	3.33244e+06	2.44152e+06	2.59325e+06	36.5778	2.82901e+06	1.03479e+06	1.61275e+06	2.489e+06	5.77523e+06	2.02699e+06	2.26237e+06	59.1632	2.83327e+06	1.67625e+06	5.16523e+06	6.62308e+06	4.00997e+06	9.64398e+06	5.01463e+06	36.0168	6.09138e+06	2.19392e+06
21.961	848.779	TAG 50:2	1.73701e+07	1.28889e+07	1.35648e+07	1.31852e+07	1.54776e+07	13.0841	1.44973e+07	1.89684e+06	1.07849e+07	3.52381e+06	1.1571e+07	5.78111e+06	8.18172e+06	42.323	7.96851e+06	3.37251e+06	4.24535e+06	8.17559e+06	1.41186e+07	5.30442e+06	5.53634e+06	53.3069	7.47606e+06	3.98526e+06	1.53577e+07	1.97191e+07	9.68059e+06	2.07233e+07	1.10966e+07	32.3499	1.53155e+07	4.95454e+06
21.703	846.758	TAG 50:3	1.12642e+07	1.30715e+07	7.43785e+06	6.54704e+06	1.26223e+07	29.534	1.01886e+07	3.00909e+06	6.83164e+06	3.59461e+06	1.30234e+07	3.9693e+06	8.64258e+06	53.5044	7.21231e+06	3.8589e+06	3.46308e+06	6.04517e+06	5.02645e+06	4.1038e+06	2.87601e+06	29.2585	4.3029e+06	1.25897e+06	1.74783e+07	2.09183e+07	1.38613e+07	4.82408e+06	4.65059e+06	59.7825	1.23465e+07	7.38106e+06
21.351	844.746	TAG 50:4	1.83804e+06	2.33557e+06	1.72377e+06	1.38859e+06	2.72967e+06	26.432	2.00313e+06	529467	1.51131e+06	867459	1.62761e+06	1.03575e+06	1.42734e+06	25.1899	1.29389e+06	325931	755313	896200	841210	816525	779928	6.70703	817835	54852.5	2.03211e+06	3.10256e+06	2.02018e+06	1.93561e+06	1.52036e+06	27.6443	2.12216e+06	586656
20.786	842.73	TAG 50:5	1.11813e+06	1.92709e+06	984901	1.00271e+06	1.89089e+06	34.7692	1.38474e+06	481464	1.15358e+06	740281	1.47703e+06	887267	1.16574e+06	26.1892	1.08478e+06	284095	577847	713597	545437	598089	525483	12.4156	592091	73511.6	1.96089e+06	2.76252e+06	1.8809e+06	1.38506e+06	1.14003e+06	34.2384	1.82588e+06	625153
20.409	840.713	TAG 50:6	547113	1.16426e+06	497895	483658	1.06987e+06	44.5471	752559	335243	740412	515213	845798	536802	705682	20.9908	668782	140383	342038	381460	280870	380267	309650	12.9944	338857	44032.6	1.12652e+06	1.46059e+06	1.15108e+06	752427	643865	32.1313	1.0269e+06	329955
19.202	838.663	TAG 50:7	1.42278e+06	1.37111e+06	1.37426e+06	1.73712e+06	1.55652e+06	10.4623	1.49236e+06	156135	1.47433e+06	1.40781e+06	1.59439e+06	1.57472e+06	1.74986e+06	8.35358	1.56022e+06	130334	1.47162e+06	1.33416e+06	1.58845e+06	1.70087e+06	1.55401e+06	8.94782	1.52982e+06	136886	1.45228e+06	1.54604e+06	1.40181e+06	1.84776e+06	1.65053e+06	11.2302	1.57969e+06	177401
18.417	836.678	TAG 50:8	1702.27	1481.25	2322.67	1035.14	3184.93	42.871	1945.25	833.95	3302.2	726.218	730.458	2857.56	1278.79	68.506	1779.04	1218.75	719.764	791.045	1008.4	3857.57	961.977	91.379	1467.75	1341.22	877.451	1124.59	2683.47	2752.44	6736.68	82.745	2834.93	2345.76
17.186	834.672	TAG 50:9	1197.41	2043.75	1229.65	913.738	5630.14	89.0446	2202.94	1961.6	598.901	1194.9	1749.33	2517.44	2075.76	46.1197	1627.26	750.489	3392.33	3020.9	1298.32	3207.72	1380.23	41.9443	2459.9	1031.79	742.647	2872.13	1803.92	3527.69	12404.4	109.34	4270.16	4668.97
22.771	880.806	TAG 52:0	132693	79675	220750	70335.5	320418	64.0464	164774	105532	52862.6	67039.4	53940.7	51735.5	32221.2	24.1659	51559.9	12459.9	41483.8	85847.8	63449.6	61062.3	1334.6	62.6633	50635.6	31729.9	316010	208751	91596.6	362645	56460.8	64.8257	207093	134249
22.434	878.818	TAG 52:1	8.29886e+06	4.21718e+06	6.64314e+06	5.29057e+06	3.20633e+06	36.2554	5.53122e+06	2.00536e+06	6.3333e+06	1.42259e+06	2.18992e+06	3.22604e+06	2.69795e+06	59.4592	3.17396e+06	1.88721e+06	788965	2.75276e+06	9.43085e+06	1.99768e+06	2.48666e+06	97.5158	3.49138e+06	3.40465e+06	2.49373e+06	8.49424e+06	3.30387e+06	1.58392e+07	7.65505e+06	70.396	7.55722e+06	5.31998e+06
22.229	876.804	TAG 52:2	3.53136e+07	1.84942e+07	2.38114e+07	2.17948e+07	2.34591e+07	25.8845	2.45746e+07	6.36103e+06	2.52556e+07	5.07979e+06	1.00168e+07	1.28925e+07	1.59381e+07	54.4414	1.38366e+07	7.53282e+06	6.41396e+06	1.35796e+07	3.98426e+07	8.63402e+06	1.13744e+07	85.2822	1.59689e+07	1.36186e+07	2.32945e+07	4.02979e+07	1.77572e+07	5.34108e+07	3.27296e+07	42.0919	3.3498e+07	1.40999e+07
21.969	874.792	TAG 52:3	4.10537e+07	23273025	2.43443e+07	2.4687e+07	2.88101e+07	25.8921	2.84336e+07	7.36206e+06	2.92504e+07	7.33655e+06	1.59607e+07	1.54703e+07	2.7615e+07	47.9855	1.91266e+07	9.17799e+06	9.24094e+06	1.89181e+07	4.023e+07	1.20134e+07	1.46803e+07	65.1209	1.90165e+07	1.23837e+07	3.02594e+07	55804000	2.74639e+07	4.66034e+07	3.22413e+07	31.6722	3.84744e+07	1.21857e+07
21.708	872.778	TAG 52:4	4.96531e+07	3.78405e+07	2.60348e+07	2.93259e+07	4.52434e+07	26.7796	3.76195e+07	1.00744e+07	3.69065e+07	1.17163e+07	3.28049e+07	2.00963e+07	4.50932e+07	45.5449	2.93234e+07	1.33553e+07	1.37986e+07	2.78577e+07	3.87029e+07	1.7439e+07	1.59937e+07	45.7991	2.27584e+07	1.04231e+07	5.62463e+07	9.43887e+07	4.76485e+07	2.11795e+07	2.62027e+07	59.4088	4.91331e+07	2.91894e+07
21.422	870.764	TAG 52:5	3.654e+07	4.23516e+07	1.91182e+07	2.08185e+07	4.64509e+07	37.7236	3.30558e+07	1.24699e+07	3.16577e+07	1.52133e+07	4.8881e+07	2.15645e+07	4.36872e+07	44.2514	3.22007e+07	1.42493e+07	1.46515e+07	2.7634e+07	2.00028e+07	1.62849e+07	1.12084e+07	34.9008	1.79563e+07	6.2669e+06	6.77462e+07	9.9366e+07	4.98009e+07	2.92737e+07	2.12866e+07	58.7056	5.34947e+07	3.14044e+07
21.063	868.746	TAG 52:6	2.43767e+07	3.78012e+07	1.17517e+07	1.07703e+07	3.4945e+07	52.6719	2.3929e+07	1.26038e+07	2.2221e+07	1.26367e+07	3.23163e+07	1.30482e+07	3.47563e+07	45.1948	2.29957e+07	1.03928e+07	1.03217e+07	1.57882e+07	7.39587e+06	1.40135e+07	6.36318e+06	37.895	1.07765e+07	4.08376e+06	5.27742e+07	8.14294e+07	5.38462e+07	1.86629e+07	1.27334e+07	64.3883	4.38892e+07	2.82595e+07
20.487	866.726	TAG 52:7	1.70459e+06	2.70154e+06	1.85142e+06	1.82549e+06	3.0222e+06	26.9442	2.22105e+06	598443	2.59357e+06	2.0604e+06	2.10532e+06	2.05048e+06	2.16823e+06	10.3514	2.1956e+06	227276	1.31025e+06	1.06733e+06	1.27903e+06	1.34029e+06	1.18351e+06	8.99469	1.23608e+06	111182	2.74815e+06	3.55949e+06	2.59475e+06	2.78259e+06	2.50297e+06	14.775	2.83759e+06	419255
19.757	864.71	TAG 52:8	610858	879078	666110	899166	872068	17.3078	785456	135946	856555	706791	681229	705241	685130	10.088	726989	73338.9	543434	407284	436752	455721	414129	12.1517	451464	54860.7	871468	1.23345e+06	1.24947e+06	941638	2.17439e+06	40.2167	1.29408e+06	520438
18.1	862.744	TAG 52:9	1281.55	603.125	552.326	1715.65	794.521	50.3064	989.436	497.75	782.967	603.248	690.027	2752.91	1139.39	74.9881	1193.71	895.139	412.979	1176.12	1289.92	1127.6	1174.9	34.1149	1036.3	353.534	2044.12	2685.25	607.843	1407.17	890.282	55.5087	1526.93	847.579
22.916	908.856	TAG 54:0	756265	596128	605515	530070	1.29197e+06	41.1185	755990	310852	477640	190046	304933	276613	306661	33.5649	311179	104447	247024	299821	436412	244110	249848	27.7827	295443	82082	296297	1.97763e+06	253087	2.841e+06	382536	103.49	1.15011e+06	1.19024e+06
22.652	906.849	TAG 54:1	7.45395e+06	3.94961e+06	5.61779e+06	4.63753e+06	6.32476e+06	24.6496	5.59673e+06	1.37957e+06	6.81371e+06	1.91072e+06	2.1755e+06	3.08118e+06	3.35956e+06	56.6696	3.46814e+06	1.96538e+06	1.61487e+06	3.0587e+06	8.80489e+06	1.93444e+06	2.30047e+06	84.4121	3.54268e+06	2.99045e+06	6.18124e+06	9.89917e+06	3.18344e+06	1.57716e+07	7.34538e+06	55.9015	8.47616e+06	4.7383e+06
22.447	904.836	TAG 54:2	4.8477e+07	2.7297e+07	2.92683e+07	2.96589e+07	1.70169e+07	37.4787	3.03436e+07	1.13724e+07	4.1167e+07	8.24401e+06	1.58572e+07	2.12554e+07	3.00619e+07	54.7213	2.33171e+07	1.27594e+07	6.22272e+06	2.12636e+07	5.68238e+07	1.36824e+07	1.56549e+07	87.1331	2.27295e+07	1.98049e+07	1.26655e+07	7.34421e+07	3.24065e+07	7.13891e+07	4.16629e+07	56.2221	4.63132e+07	2.60383e+07
22.251	902.823	TAG 54:3	1.06887e+08	6.58176e+07	5.45277e+07	6.051e+07	8.09255e+07	28.4265	7.37336e+07	2.09598e+07	7.4711e+07	2.01468e+07	3.98408e+07	4.37657e+07	8.38573e+07	50.0669	5.24643e+07	2.62673e+07	2.48173e+07	4.65123e+07	9.99344e+07	3.22866e+07	3.29968e+07	64.343	4.73095e+07	3.04403e+07	7.32017e+07	1.63876e+08	8.37846e+07	1.21011e+08	8.57583e+07	35.3073	1.05526e+08	3.72585e+07
22.039	900.807	TAG 54:4	9.35267e+07	7.13994e+07	4.31029e+07	4.62545e+07	8.33839e+07	33.0398	6.75335e+07	2.2313e+07	7.01725e+07	2.06271e+07	4.03556e+07	3.76427e+07	8.52779e+07	51.6613	5.08152e+07	2.62518e+07	2.73697e+07	4.16507e+07	7.60742e+07	3.5902e+07	2.75361e+07	48.2705	4.17065e+07	2.01319e+07	7.38568e+07	1.50052e+08	9.40067e+07	8.90669e+07	5.8339e+07	37.3746	9.30643e+07	3.47824e+07
21.75	898.793	TAG 54:5	6.67269e+07	4.29821e+07	3.65103e+07	3.59752e+07	5.1847e+07	27.446	4.68083e+07	1.2847e+07	5.10863e+07	1.74141e+07	3.26917e+07	3.06065e+07	6.84952e+07	49.7177	4.00588e+07	1.99163e+07	1.86798e+07	3.12803e+07	5.76058e+07	2.34405e+07	2.22538e+07	51.3968	3.0652e+07	1.57542e+07	5.67977e+07	1.30877e+08	6.1171e+07	2.14829e+07	3.60831e+07	68.664	6.12824e+07	4.20789e+07
21.456	896.779	TAG 54:6	5.90973e+07	4.11231e+07	26489625	3.04666e+07	5.10276e+07	32.8295	4.16409e+07	1.36705e+07	4.2552e+07	2.34771e+07	3.45916e+07	3.25667e+07	85302400	55.4439	4.3698e+07	2.42279e+07	1.98713e+07	2.65281e+07	3.52743e+07	2.63646e+07	2.03487e+07	24.2744	2.56774e+07	6.23303e+06	5.87688e+07	1.52089e+08	7.42602e+07	4.80376e+07	3.45494e+07	62.9011	7.35409e+07	4.62581e+07
21.074	894.767	TAG 54:7	4.92851e+07	4.27579e+07	3.22789e+07	3.7679e+07	5.27581e+07	19.4102	4.29518e+07	8.33703e+06	4.59345e+07	3.25533e+07	3.98456e+07	3.96454e+07	8.06305e+07	39.8075	4.77218e+07	1.89969e+07	2.16366e+07	2.37638e+07	2.81951e+07	2.76894e+07	2.16519e+07	12.964	2.45874e+07	3.1875e+06	5.80238e+07	1.31517e+08	7.43143e+07	5.2608e+07	4.30752e+07	48.9489	7.19077e+07	3.5198e+07
20.611	892.749	TAG 54:8	3.56929e+07	4.27068e+07	3.15563e+07	3.65568e+07	4.65396e+07	15.4393	3.86105e+07	5.96117e+06	4.67322e+07	3.68195e+07	4.1463e+07	3.93773e+07	4.68669e+07	10.5691	4.22518e+07	4.46563e+06	1.97429e+07	1.85382e+07	2.52042e+07	2.22496e+07	2.21821e+07	11.9419	2.15834e+07	2.57747e+06	5.68795e+07	7.77059e+07	5.62396e+07	5.12458e+07	4.56658e+07	21.0936	5.75473e+07	1.21388e+07
19.939	890.73	TAG 54:9	1.58483e+07	2.05853e+07	1.41513e+07	1.63179e+07	2.00171e+07	16.0467	1.7384e+07	2.78956e+06	2.70839e+07	2.63596e+07	2.73211e+07	2.15985e+07	3.05687e+07	12.1265	2.65864e+07	3.224e+06	1.1668e+07	1.13708e+07	1.23538e+07	1.17142e+07	1.05015e+07	5.84566	1.15217e+07	673517	2.78902e+07	3.4528e+07	2.70233e+07	2.52799e+07	2.20629e+07	16.7671	2.73569e+07	4.58696e+06
23.118	936.888	TAG 56:0	567375	430038	473593	323565	893192	40.4167	537553	217261	312624	153724	216299	136334	204573	33.7154	204711	69019	115590	95892.5	244983	113582	111905	44.8759	136390	61206.4	180659	979393	193583	1.4962e+06	258790	95.2307	621725	592073
22.883	934.877	TAG 56:1	3.25792e+06	1.93959e+06	2.65765e+06	2.38981e+06	3.1405e+06	20.2791	2.67709e+06	542891	3.16231e+06	566647	1.05315e+06	1.43981e+06	1.70216e+06	61.8451	1.58482e+06	980131	711239	1.42819e+06	3.56709e+06	903864	1.00774e+06	76.927	1.52363e+06	1.17208e+06	2.44534e+06	4.44311e+06	1.34859e+06	6.78814e+06	3.06899e+06	57.8936	3.61884e+06	2.09507e+06
19.354	916.725	TAG 56:10	276188	285603	68683.1	22214.1	430301	77.8202	216598	168557	956.044	573.086	849.057	811.047	2981.82	79.9633	1234.21	986.915	3958.7	5629.85	2630.25	2103.86	2209.13	45.1935	3306.36	1494.26	12747.5	18629.5	15252.1	2729.64	2034.48	73.0512	10278.7	7508.68
22.691	932.876	TAG 56:2	2.45588e+07	1.34459e+07	1.42037e+07	1.60368e+07	1.8844e+07	25.8422	1.74179e+07	4.50116e+06	2.46067e+07	3.75119e+06	7.35814e+06	1.13182e+07	1.82001e+07	64.3496	1.30469e+07	8.39562e+06	5.84346e+06	1.26509e+07	3.14745e+07	7.64338e+06	8.06142e+06	80.3599	1.31347e+07	1.0555e+07	1.7922e+07	3.93142e+07	1.69837e+07	3.82841e+07	2.27143e+07	40.5092	2.70437e+07	1.09552e+07
22.478	930.855	TAG 56:3	7.88046e+07	4.89149e+07	3.93424e+07	4.93967e+07	2.75003e+07	38.9379	4.87917e+07	1.89985e+07	6.43311e+07	1.26163e+07	2.46135e+07	3.57456e+07	7.29693e+07	61.3481	4.20552e+07	2.58e+07	1.07139e+07	3.91123e+07	8.33264e+07	2.6635e+07	2.6479e+07	74.237	3.72533e+07	2.76557e+07	1.71072e+07	1.4263e+08	7.17384e+07	9.27829e+07	6.13702e+07	59.4717	7.71258e+07	4.5868e+07
22.287	928.838	TAG 56:4	9.75162e+07	7.32889e+07	4.28484e+07	5.67272e+07	8.96967e+07	31.4278	7.20155e+07	2.26329e+07	7.48696e+07	1.81869e+07	3.68694e+07	4.35221e+07	9.18362e+07	56.1372	5.30569e+07	2.97846e+07	2.77393e+07	4.70487e+07	7.91789e+07	3.54742e+07	2.97097e+07	48.2374	4.38301e+07	2.11425e+07	6.49153e+07	1.79167e+08	9.94128e+07	9.44648e+07	6.01146e+07	47.9324	9.96149e+07	4.77478e+07
22.057	926.825	TAG 56:5	1.43988e+08	115458300	5.20984e+07	6.71116e+07	1.50861e+08	42.1299	1.05903e+08	4.4617e+07	9.91481e+07	2.422e+07	6.07218e+07	6.98319e+07	1.62915e+08	62.2454	8.33673e+07	5.18924e+07	4.65021e+07	6.78971e+07	8.85852e+07	5.38797e+07	3.65286e+07	34.5212	5.86786e+07	2.02565e+07	1.10196e+08	2.79767e+08	1.59786e+08	1.10162e+08	6.10675e+07	57.864	1.44196e+08	8.34375e+07
21.805	924.817	TAG 56:6	1.53651e+08	150856775	3.15833e+07	3.56912e+07	8.7787e+06	92.3195	7.61121e+07	7.02663e+07	1.02824e+08	2.48535e+07	7.04053e+07	7.55718e+07	2.02516e+08	69.5006	9.52341e+07	6.61882e+07	6.03889e+07	6.7312e+07	5.21588e+07	6.6858e+07	2.47716e+07	32.4342	5.42979e+07	1.76111e+07	1.3084e+08	3.0017e+08	2.01574e+08	4.78787e+07	1.45632e+07	83.3892	1.39005e+08	1.15915e+08
21.535	922.797	TAG 56:7	1.16107e+08	1.47391e+08	2.14006e+07	1.61434e+07	1.57612e+08	74.5224	9.17308e+07	6.836e+07	9.08814e+07	2.48211e+07	4.69731e+07	4.80867e+07	1.76565e+08	77.8966	7.74655e+07	6.0343e+07	4.77113e+07	4.05394e+07	1.7382e+07	6.48462e+07	9.47154e+06	62.7522	3.59901e+07	2.25846e+07	9.75186e+07	2.50358e+08	1.92693e+08	3.68029e+07	1.07382e+07	86.7168	1.17622e+08	1.01998e+08
21.174	920.779	TAG 56:8	6.83144e+06	13754500	3.24799e+06	1.06845e+06	1.54021e+07	78.4303	8.06089e+06	6.32218e+06	7.31798e+06	2.23019e+06	7.96688e+06	3.93106e+06	1.18713e+07	56.3364	6.66349e+06	3.75397e+06	4.90245e+06	4.5881e+06	1.11504e+06	4.57716e+06	805563	64.0942	3.19766e+06	2.04952e+06	1.17705e+07	2.46767e+07	1.70963e+07	2.27212e+06	1.14503e+06	87.4874	1.13921e+07	9.96666e+06
20.719	918.762	TAG 56:9	1.94695e+06	5.67413e+06	994282	101840	5.64674e+06	91.4475	2.87279e+06	2.62709e+06	2.72408e+06	1.40709e+06	1.64613e+06	825881	3.00543e+06	47.6915	1.92172e+06	916498	1.27799e+06	1.01487e+06	299576	1.77784e+06	231224	71.5093	920299	658099	3.48696e+06	6.97116e+06	7.05317e+06	631889	367078	88.0602	3.70205e+06	3.26003e+06
23.302	964.918	TAG 58:0	299282	227556	249395	58511.2	495007	58.962	265950	156810	185766	35519.7	156323	132779	174973	43.9387	137072	60227.8	60572.3	109179	249261	73255.2	82707.2	67.0887	114995	77148.6	138836	191915	116972	262088	233793	32.5144	188721	61361.3
23.123	962.904	TAG 58:1	1.57492e+06	926462	1.21715e+06	1.08298e+06	1.64822e+06	24.201	1.28995e+06	312181	1.38446e+06	292889	532143	701637	786470	55.0141	739520	406841	300976	567272	1.44587e+06	381496	456859	73.9501	630494	466251	1.11595e+06	1.7943e+06	636952	2.92263e+06	1.43629e+06	54.5306	1.58123e+06	862252
22.919	960.899	TAG 58:2	8.07247e+06	4.95241e+06	5.1488e+06	5.76667e+06	7.19427e+06	21.7548	6.22692e+06	1.35466e+06	8.60197e+06	1.51037e+06	2.7684e+06	3.94768e+06	7.13673e+06	62.2339	4.79303e+06	2.98289e+06	1.97032e+06	4.41634e+06	9.90943e+06	2.50584e+06	2.80508e+06	75.3033	4.3214e+06	3.25416e+06	6.62253e+06	1.40469e+07	6.19351e+06	1.338e+07	7.6398e+06	39.8902	9.57656e+06	3.82011e+06
22.686	958.895	TAG 58:3	3.32646e+07	2.33658e+07	1.61209e+07	2.14426e+07	3.16605e+07	28.5579	2.51709e+07	7.18826e+06	3.31961e+07	6.47537e+06	1.25553e+07	1.81706e+07	4.43266e+07	67.6675	2.29448e+07	1.55262e+07	1.15368e+07	1.78301e+07	3.37605e+07	1.19384e+07	1.11207e+07	55.8978	1.72373e+07	9.63528e+06	2.39404e+07	7.16833e+07	4.04884e+07	3.71208e+07	2.57345e+07	48.2328	3.97935e+07	1.91935e+07
22.506	956.878	TAG 58:4	5.40385e+07	4.95799e+07	2.43522e+07	3.38379e+07	0	66.9905	3.23617e+07	2.16793e+07	1.96521e+07	1.12996e+07	2.24352e+07	3.07125e+07	7.22926e+07	76.5804	3.12784e+07	2.39531e+07	7.64561e+06	2.85411e+07	4.44186e+07	2.04647e+07	1.69288e+07	58.6647	2.35998e+07	1.38447e+07	1.66181e+07	1.2341e+08	7.35832e+07	5.22293e+07	3.18709e+07	69.9453	5.95423e+07	4.1647e+07
22.311	954.851	TAG 58:5	6.09473e+07	7.03208e+07	1.94573e+07	2.56508e+07	7.98576e+07	52.9226	5.12468e+07	2.71211e+07	5.10028e+07	1.3612e+07	2.5012e+07	3.56042e+07	9.33756e+07	70.8766	4.37213e+07	3.09882e+07	2.55643e+07	2.73767e+07	2.8305e+07	2.60177e+07	1.25078e+07	27.0959	2.39543e+07	6.49062e+06	4.39244e+07	1.34987e+08	9.33694e+07	3.91172e+07	2.08896e+07	70.3857	6.64575e+07	4.67766e+07
22.125	952.841	TAG 58:6	3.74917e+07	6.7502e+07	13580000	8.68073e+06	6.85675e+07	72.8282	3.91644e+07	2.85227e+07	3.57212e+07	9.69882e+06	1.88915e+07	2.19584e+07	74449000	79.097	3.21438e+07	2.54247e+07	2.22822e+07	1.83393e+07	9.68561e+06	2.17895e+07	4.4585e+06	51.5473	1.5311e+07	7.89242e+06	4.08278e+07	1.00111e+08	7.42956e+07	1.65878e+07	1.15421e+07	78.0458	4.86728e+07	3.79871e+07
21.847	950.826	TAG 58:7	1.86271e+07	4.77456e+07	4.93855e+06	2.61856e+06	4.58627e+07	90.7567	2.39585e+07	2.17439e+07	2.65881e+07	1.12808e+07	1.17254e+07	1.07343e+07	3.82271e+07	62.4219	1.97111e+07	1.23041e+07	1.63616e+07	9.65146e+06	3.08239e+06	1.695e+07	1.91219e+06	73.966	9.59154e+06	7.09448e+06	2.28123e+07	4.67624e+07	4.55307e+07	5.43429e+06	760614	89.0659	2.42601e+07	2.16074e+07
21.554	948.811	TAG 58:8	1.81156e+06	7.92691e+06	1.49858e+06	1.15828e+06	8.10155e+06	87.373	4.09938e+06	3.58175e+06	3.78515e+06	1.50959e+06	3.27398e+06	1.3063e+06	3.35277e+06	43.4189	2.64556e+06	1.14867e+06	2.80584e+06	1.99544e+06	20663.9	2.04495e+06	6680.61	93.3515	1.37471e+06	1.28332e+06	5.66555e+06	7.30936e+06	6.48288e+06	535792	32567.4	86.157	4.00523e+06	3.45079e+06
21.219	946.794	TAG 58:9	796324	5.8425e+06	719186	0	5.14661e+06	110.414	2.50092e+06	2.76137e+06	2.52666e+06	1.92653e+06	1.29015e+06	422869	1.73693e+06	49.6532	1.58063e+06	784833	1.55283e+06	956409	67579.8	1.54889e+06	27619.8	90.8962	830667	755045	2.93598e+06	4.15976e+06	6.0449e+06	7566.78	0	100.414	2.62964e+06	2.64052e+06
23.562	992.948	TAG 60:0	20708.7	37846.9	150756	110351	179890	69.3726	99910.7	69310.6	92351.6	12663.6	35784.4	83119.2	6851.52	85.8121	46154.1	39605.8	8737.46	7417.91	12554.6	25946.6	8733.84	60.4348	12678.1	7661.97	122132	27800	7257.7	121625	173997	77.6914	90562.5	70359.2
23.36	990.935	TAG 60:1	760660	399612	608163	437891	777524	29.4768	596770	175909	673860	129130	213199	333933	307448	62.6857	331514	207812	121853	208191	651109	143967	177186	84.7825	260461	220826	543319	844977	240076	1.48972e+06	737856	60.0151	771189	462829
23.182	988.928	TAG 60:2	2.74187e+06	1.44636e+06	2.08978e+06	1.63027e+06	2.40343e+06	25.9422	2.06234e+06	535017	2.83151e+06	483840	766833	1.38003e+06	1.6849e+06	64.1818	1.42942e+06	917429	504168	1.15826e+06	3.23434e+06	616496	888696	87.5772	1.28039e+06	1.12133e+06	2.10357e+06	4.03183e+06	1.41633e+06	5.63385e+06	2.91281e+06	51.6919	3.21968e+06	1.66431e+06
22.922	986.914	TAG 60:3	5.64644e+06	4.39798e+06	3.63565e+06	3.5696e+06	5.94216e+06	23.9142	4.63837e+06	1.10923e+06	6.3559e+06	1.16591e+06	2.24346e+06	3.32244e+06	7.26768e+06	64.7323	4.07108e+06	2.6353e+06	1.57341e+06	2.94846e+06	5.97544e+06	1.72285e+06	1.81951e+06	65.9839	2.80793e+06	1.85278e+06	4.82318e+06	1.23026e+07	6.43644e+06	8.07745e+06	5.05912e+06	41.7299	7.33977e+06	3.06288e+06
22.726	984.898	TAG 60:4	9.20798e+06	10137500	4.68297e+06	5.30084e+06	1.18401e+07	37.82	8.23388e+06	3.11406e+06	10254750	2.29127e+06	4.80213e+06	6.04012e+06	1.57762e+07	67.5763	7.8329e+06	5.29318e+06	3.36647e+06	5.43768e+06	8.06907e+06	3.1577e+06	2.9414e+06	47.5471	4.59446e+06	2.18454e+06	8.70409e+06	2.25738e+07	1.32081e+07	1.02341e+07	6.23868e+06	51.9171	1.21918e+07	6.32961e+06
22.42	982.882	TAG 60:5	970579	905228	3.953e+06	4.13542e+06	1.11959e+06	75.3926	2.21676e+06	1.67128e+06	671192	3.47002e+06	6.78079e+06	6.3696e+06	882982	79.9227	3.63492e+06	2.90512e+06	1.24557e+06	4.84537e+06	5.14702e+06	3.73386e+06	2.25676e+06	48.5423	3.44572e+06	1.67263e+06	680517	784003	922510	748394	2.72388e+06	74.4187	1.17186e+06	872083
22.366	980.866	TAG 60:6	5.90443e+06	1.37175e+07	3.54373e+06	2.79424e+06	1.26913e+07	66.4938	7.73022e+06	5.14012e+06	7.35574e+06	3.67293e+06	6.95861e+06	3.78144e+06	1.20113e+07	50.3973	6.756e+06	3.40484e+06	3.98828e+06	3.33149e+06	2.544e+06	2.99848e+06	1.77275e+06	28.4514	2.927e+06	832771	9.48649e+06	1.59862e+07	1.37329e+07	4.42468e+06	3.36126e+06	59.0939	9.39831e+06	5.55383e+06
22.144	978.851	TAG 60:7	2.71133e+06	9249400	1.61837e+06	907690	7.99637e+06	85.5468	4.49663e+06	3.84673e+06	4.65945e+06	3.56989e+06	4.09236e+06	2.04671e+06	4.88333e+06	29.3608	3.85035e+06	1.13049e+06	2.50822e+06	1.7521e+06	937345	2.23672e+06	671175	49.2814	1.62111e+06	798907	5.725e+06	7.11407e+06	8.69422e+06	1.67253e+06	1.30027e+06	67.1704	4.90122e+06	3.29217e+06
20.61	976.833	TAG 60:8	447243	489238	287337	498460	564805	22.7353	457416	103995	456813	324128	403288	362372	444700	13.9768	398260	55664.1	194667	217758	282382	206944	238897	15.0824	228130	34407.4	658407	835754	665132	630896	508828	17.7103	659803	116853
19.853	974.817	TAG 60:9	177146	143209	132189	148348	114897	16.0095	143158	22918.8	219198	212397	266466	236901	281855	12.3272	243363	29999.9	115935	134976	132151	124190	140852	7.49974	129621	9721.23	215642	281256	240490	254042	244953	9.59675	247277	23730.5
23.408	1016.96	TAG 62:2	959531	368934	749221	410696	837161	39.4802	665109	262586	900341	138320	250272	442172	438436	67.0667	433908	291008	144339	315436	923739	185979	267749	86.5767	367449	318125	657098	1.21419e+06	360471	1.88922e+06	933323	57.8319	1.01086e+06	584600
23.18	1014.94	TAG 62:3	1.33783e+06	900059	988628	894479	1.41555e+06	22.5992	1.10731e+06	250243	1.49496e+06	347928	544741	710619	1.22425e+06	55.4654	864501	479499	309227	703594	1.47097e+06	379243	460548	71.4041	664717	474636	1.13323e+06	2.37109e+06	1.03183e+06	2.31079e+06	1.31502e+06	40.1294	1.63239e+06	655068
22.959	1012.93	TAG 62:4	1.6029e+06	1523450	1.07375e+06	1.06156e+06	2.10334e+06	29.3069	1.473e+06	431691	1.94434e+06	397965	905372	927721	2.08604e+06	58.2665	1.25229e+06	729664	849.558	934433	1.67426e+06	3578.64	496342	113.387	621892	705145	1.67256e+06	3.58507e+06	2.00497e+06	2.2625e+06	1.39575e+06	38.8767	2.18417e+06	849133
22.718	1010.91	TAG 62:5	1.43717e+06	1916500	812015	758760	2.20898e+06	45.3706	1.42668e+06	647295	1.8072e+06	501014	1.21893e+06	835052	2.01588e+06	50.0108	1.27562e+06	637946	536655	807875	1.31652e+06	457926	429962	52.2165	709787	370626	1.85363e+06	3.59829e+06	2.25514e+06	1.58752e+06	1.00734e+06	47.1706	2.06038e+06	971896
22.569	1008.9	TAG 62:6	770227	1.29372e+06	440797	165869	943908	60.5655	722903	437830	879099	494510	1.04192e+06	486102	1.22341e+06	39.8703	825008	328933	275451	416687	522008	331145	204490	35.3222	349956	123612	808172	2.03053e+06	1.56645e+06	668124	405047	61.868	1.09566e+06	677866
22.421	1006.87	TAG 62:7	130479	882856	314244	342527	673524	64.6795	468726	303170	586701	776295	864679	518151	799691	20.961	709103	148635	366885	390179	418403	346273	379662	7.06545	380280	26868.5	507716	857410	834476	409235	388850	38.284	599537	229527
23.23	1044.99	TAG 64:2	23835	5587.5	4656.98	3613.42	8551.37	90.3786	9248.84	8358.97	8288.46	742.459	7102.43	5729.65	7245.45	51.2151	5821.69	2981.59	1289.09	6531.34	19407.6	4281.9	6231.94	92.0839	7548.37	6950.83	1166.67	48941	16221.3	73377.9	30633.2	82.7536	34068	28192.5
22.919	1040.96	TAG 64:4	699492	715484	8558.14	43555.9	206455	104.103	334709	348443	254286	3860.79	5835.58	9331.4	708342	155.708	196331	305703	6896.76	18641.8	41806.7	6964.39	10376.4	86.8087	16937.2	14703	148471	1.33732e+06	866123	331733	11548.6	102.37	539039	551815
22.681	1038.95	TAG 64:5	543204	860528	3497.09	6396.17	758945	94.0221	434514	408539	442580	1169.37	167024	2325.58	560567	109.138	234733	256182	2439.53	9916.42	8869.75	4302.67	4406.84	53.9094	5987.04	3227.58	424907	740266	662611	29153.1	10633.2	91.8692	373514	343144
22.68	1036.93	TAG 64:6	29048.5	15790.6	21462.2	35466.5	196555	128.865	59664.5	76886.6	43961.5	76587	62533.7	47465.1	56724.2	22.5971	57454.3	12983	53413	38083.6	39403.4	15175.1	25479.1	42.4672	34310.8	14570.8	39034.3	311259	509854	56048.9	24037.6	114.447	188047	215214
22.603	1034.89	TAG 64:7	59634.3	3621.88	7941.86	14453.7	19400.7	106.706	21010.5	22419.5	2590.66	1097.45	11172.5	4093.02	942.424	106.034	3979.21	4219.34	4002.95	1865.67	978.992	2326.41	1923.95	50.0858	2219.6	1111.7	20174	1363.93	1607.84	3801.3	6059.56	118.487	6601.33	7821.71
		TAG	1.65069e+09	1.49765e+09	7.81694e+08	8.33646e+08	1.46654e+09	32.6328	1.24604e+09	4.06619e+08	1.29433e+09	4.52004e+08	8.53924e+08	8.24047e+08	1.84781e+09	50.7011	1.05442e+09	5.34605e+08	5.37616e+08	7.71573e+08	1.11668e+09	6.72721e+08	4.61363e+08	35.9518	7.11991e+08	2.55974e+08	1.37522e+09	3.19127e+09	1.92434e+09	1.3946e+09	9.10078e+08	49.8789	1.7591e+09	8.77421e+08

## Sheet: Seeds
Average Rt(min)	Average Mz	Metabolite name	SeM1_2	SeM1_3	SeM1_4	SeM1_5	SeM1_6				SeM2_1	SeM2_2	SeM2_3	SeM2_4	SeM2_6				SeM3_1	SeM3_2	SeM3_3	SeM3_5	SeM3_6				SeM4_1	SeM4_3	SeM4_4	SeM4_5	SeM4_6
			M1	M1	M1	M1	M1	CV (%)	Avg	Stdev	M2	M2	M2	M2	M2	CV (%)	Avg	Stdev	M3	M3	M3	M3	M3	CV (%)	Avg	Stdev	M4	M4	M4	M4	M4	CV (%)	Avg	Stdev
15.127	654.605	Cer-AP t40:1+O	2.36691e+06	1.75222e+06	2.92225e+06	2.6797e+06	2.57677e+06	18.0135	2.45957e+06	443054	2.93447e+06	3.21249e+06	3.24173e+06	2.90304e+06	2690625	7.69977	2.99647e+06	230721	2.57679e+06	2.58551e+06	2.52197e+06	2.91727e+06	2221588	9.63899	2.56463e+06	247204	2.65883e+06	2.49253e+06	2.90555e+06	3.28641e+06	2.66353e+06	11.0144	2.80137e+06	308553
16.802	682.637	Cer-AP t42:1+O	9.68039e+06	8.20674e+06	1.27459e+07	1.25513e+07	1.09178e+07	17.8033	1.08204e+07	1.9264e+06	1.33995e+07	1.76251e+07	1.68808e+07	1.44985e+07	1.36939e+07	12.5986	1.52196e+07	1.91745e+06	1.64044e+07	1.37569e+07	1.74326e+07	1.69742e+07	13930492	11.0454	1.56997e+07	1.7341e+06	1.23726e+07	1.16948e+07	1.34362e+07	1.51902e+07	1.2191e+07	10.7165	1.2977e+07	1.39068e+06
15.118	680.621	Cer-AP t42:2+O	1.64459e+06	1.26302e+06	1.59153e+06	1.83595e+06	1.69153e+06	13.1967	1.60533e+06	211850	1.54274e+06	1.74758e+06	1.60644e+06	1.50806e+06	1.41548e+06	7.90485	1.56406e+06	123637	1.45555e+06	1.44677e+06	1.47926e+06	1.61627e+06	1289972	7.96168	1.45757e+06	116047	1.46035e+06	1.33488e+06	1.53788e+06	1.73042e+06	1.41342e+06	10.0728	1.49539e+06	150627
19.507	712.68	Cer-AP t44:0+O	32110.8	86763.4	38496.6	154997	34589.3	76.2068	69391.3	52880.9	28601.5	43193.5	54904.9	206641	41848.7	98.825	75037.8	74156.2	101904	72643.7	90592.4	108985	89580	14.9248	92741	13841.4	41847.1	30940.4	35703.8	34173.3	38251.8	11.4048	36183.3	4126.63
18.685	710.665	Cer-AP t44:1+O	691130	585218	967578	781209	774379	18.4981	759903	140568	2.82031e+06	3.64881e+06	973556	793122	820227	73.6373	1.8112e+06	1.33372e+06	1.56666e+06	1.24251e+06	1.61371e+06	1.58146e+06	1368584	10.9534	1.47459e+06	161517	1.03679e+06	2.68956e+06	3.46725e+06	3.29503e+06	3.28124e+06	36.4579	2.75397e+06	1.00404e+06
		Cer	1.44151e+07	1.1894e+07	1.82658e+07	1.80032e+07	1.59951e+07	16.8694	1.57146e+07	2.65097e+06	2.07256e+07	2.62772e+07	2.27574e+07	1.99094e+07	1.8662e+07	13.7398	2.16663e+07	2.9769e+06	2.21053e+07	1.91044e+07	2.31381e+07	2.31982e+07	18900216	10.0221	2.12892e+07	2.13364e+06	1.75705e+07	1.82427e+07	2.13825e+07	2.35362e+07	1.95875e+07	12.0952	2.00639e+07	2.42676e+06
15.191	586.541	DAG 32:0	995174	709076	1.14528e+06	864568	960997	17.288	935019	161646	1.0125e+06	977745	1.25965e+06	787238	870836	18.2472	981592	179113	466895	301710	539088	525037	496412	20.5749	465828	95843.7	1.06263e+06	766386	926129	828292	1.03796e+06	13.92	924281	128660
13.793	584.526	DAG 32:1	3.01082e+06	2.80719e+06	3.34855e+06	2.84605e+06	3.12452e+06	7.27857	3.02743e+06	220354	2.84535e+06	2.66718e+06	2.74825e+06	2337175	2.36552e+06	8.84762	2.5927e+06	229392	909640	251825	984987	990095	994432	39.0916	826196	322973	3.09707e+06	2.78284e+06	2.90759e+06	2.81152e+06	3.02949e+06	4.64626	2.9257e+06	135936
12.598	582.511	DAG 32:2	1.15688e+06	1.72388e+06	1.19928e+06	1.7463e+06	1.2365e+06	20.9457	1.41257e+06	295872	1.07172e+06	1630400	1.13121e+06	1.08767e+06	1.16223e+06	19.2362	1.21664e+06	234036	412724	206101	428563	410212	343144	25.5884	360149	92156.1	1.22329e+06	1.49874e+06	1.07162e+06	1.07729e+06	1.23212e+06	14.204	1.22061e+06	173376
16.832	614.572	DAG 34:0	557823	444167	623228	541493	565890	11.8894	546520	64977.7	747894	838484	817369	613544	732757	11.7925	750009	88445	427763	234810	457315	391136	388716	22.6174	379948	85934.5	659538	505558	573918	514717	642447	12.2269	579236	70822.8
15.476	612.558	DAG 34:1	1.20629e+06	1.07345e+06	1.43105e+06	1.34543e+06	1.39029e+06	11.4338	1.2893e+06	147416	1.4221e+06	1.50455e+06	1.18097e+06	1.14609e+06	1.17011e+06	12.9263	1.28477e+06	166072	419947	284966	487634	435505	371988	19.1029	400008	76413.3	1.39713e+06	1.30271e+06	1.48393e+06	1.99274e+06	1.38068e+06	18.3038	1.51144e+06	276651
14.092	610.544	DAG 34:2	2.90971e+08	2.84935e+08	3.07922e+08	2.78425e+08	2.96961e+08	3.88146	2.91843e+08	1.13278e+07	2.21874e+08	2.37274e+08	2.45573e+08	223625325	2.25339e+08	4.44679	2.30737e+08	1.02604e+07	6.74667e+07	4.56194e+07	6.95208e+07	7.38946e+07	73366440	17.7172	6.59736e+07	1.16887e+07	2.26075e+08	2.17151e+08	2.15805e+08	2.12769e+08	2.27445e+08	2.96717	2.19849e+08	6.52328e+06
13.066	608.527	DAG 34:3	2.13807e+07	2.56872e+07	2.41657e+07	1.92709e+07	2.56239e+07	12.1281	2.32257e+07	2.81683e+06	3.96667e+07	3.92818e+07	4.49405e+07	36468200	36496750	8.78054	3.93708e+07	3.45697e+06	2.31735e+07	1.64318e+07	2.58399e+07	2.47713e+07	24998472	16.5761	2.3043e+07	3.81964e+06	1.43602e+07	1.55628e+07	1.53583e+07	1.65435e+07	1.64353e+07	5.68867	1.5652e+07	890393
11.983	606.511	DAG 34:4	7.40385e+06	8.84862e+06	8.46783e+06	5.8591e+06	6.88337e+06	16.1229	7.49256e+06	1.20802e+06	3.39471e+06	5.67874e+06	3.8291e+06	3.42199e+06	5.34955e+06	25.2935	4.33482e+06	1.09643e+06	3.03505e+06	1.32873e+06	3.42989e+06	2.61571e+06	3672252	32.7847	2.81633e+06	923325	7.43244e+06	7.20821e+06	5.27389e+06	4.41342e+06	7.03445e+06	21.4709	6.27248e+06	1.34676e+06
10.766	604.472	DAG 34:5	3.68283e+07	3.31245e+07	3.8486e+07	3.53485e+07	3.52655e+07	5.57083	3.58105e+07	1.99494e+06	3.6531e+07	4.11364e+07	4.04135e+07	3.4421e+07	3.67847e+07	7.47176	3.78573e+07	2.82861e+06	1.33089e+07	6.67522e+06	1.5595e+07	1.2949e+07	14627744	27.6538	1.26312e+07	3.49301e+06	3.8506e+07	3.65494e+07	3.47603e+07	3.42097e+07	3.76605e+07	5.05811	3.63372e+07	1.83797e+06
17.124	640.588	DAG 36:1	288753	261397	379561	337899	327292	14.3033	318980	45624.8	334745	401235	283023	299359	336207	13.7465	330914	45489.1	113171	63497.1	112134	110147	91396	21.7	98069	21281	342239	337881	355478	428474	319996	11.777	356814	42022
15.457	638.573	DAG 36:2	2.76865e+07	2.4775e+07	3.33482e+07	2.8769e+07	2.92045e+07	10.7579	2.87567e+07	3.09363e+06	3.51844e+07	3.51997e+07	3.29134e+07	2.80617e+07	2.85083e+07	10.9366	3.19735e+07	3.49683e+06	8.90148e+06	6.98107e+06	9.54196e+06	1.13156e+07	10545260	17.6026	9.45708e+06	1.66469e+06	4.06584e+07	3.67302e+07	3.87893e+07	3.88196e+07	4.34986e+07	6.39383	3.96992e+07	2.5383e+06
14.214	636.561	DAG 36:3	2.41692e+08	2.19379e+08	2.62087e+08	2.37747e+08	2.41049e+08	6.31328	2.40391e+08	1.51765e+07	2.37853e+08	2.56839e+08	2.46896e+08	220529250	2.2701e+08	6.16517	2.37825e+08	1.46624e+07	7.2441e+07	4.80818e+07	7.29132e+07	7.60782e+07	77675776	17.4776	6.9438e+07	1.21361e+07	2.79099e+08	2.65393e+08	2.66444e+08	2.62793e+08	2.93961e+08	4.76704	2.73538e+08	1.30397e+07
13.079	634.546	DAG 36:4	2.2711e+08	2.31452e+08	2.57493e+08	2.14778e+08	2.50865e+08	7.42711	2.3634e+08	1.75532e+07	3.84118e+08	3.91876e+08	4.02259e+08	335408100	3.48533e+08	7.76592	3.72439e+08	2.89233e+07	2.5526e+08	1.66473e+08	2.70358e+08	2.65454e+08	269221728	18.135	2.45353e+08	4.44948e+07	2.47137e+08	2.52755e+08	2.64306e+08	2.7362e+08	2.82675e+08	5.52664	2.64099e+08	1.45958e+07
12.138	632.518	DAG 36:5	8.49279e+07	7.51338e+07	7.76372e+07	9.60249e+07	9.30536e+07	10.759	8.53555e+07	9.18336e+06	7.46068e+07	7.6823e+07	6.20136e+07	7.79945e+07	9.6534e+07	15.9299	7.75944e+07	1.23607e+07	1.13234e+08	1.45764e+08	2.63891e+08	1.0292e+08	135033552	42.5356	1.52169e+08	6.47259e+07	8.23537e+07	9.08332e+07	6.90361e+07	7.37049e+07	9.1713e+07	12.3916	8.15282e+07	1.01026e+07
11.007	630.511	DAG 36:6	6.7826e+07	7.00649e+07	7.49417e+07	7.47e+07	6.52328e+07	6.03165	7.05531e+07	4.25551e+06	2.62721e+07	6.9471e+07	6.28306e+07	66648125	7.18911e+07	31.6988	5.94226e+07	1.88362e+07	1.997e+07	6.61866e+06	1.39719e+07	1.36204e+07	12539564	35.5966	1.33441e+07	4.75004e+06	6.42266e+07	6.69533e+07	5.63941e+07	5.61117e+07	6.31954e+07	7.94336	6.13762e+07	4.87533e+06
17.001	666.605	DAG 38:2	1.75117e+07	1.60098e+07	1.97863e+07	1.70805e+07	1.75875e+07	7.827	1.75951e+07	1.37717e+06	2.00282e+07	2.25885e+07	1.8614e+07	16190625	1.76971e+07	12.7873	1.90237e+07	2.43262e+06	4.79065e+06	2.77522e+06	4.53547e+06	4.91899e+06	4980756	21.0064	4.40022e+06	924327	2.64275e+07	2.55144e+07	2.43274e+07	2.44458e+07	2.76553e+07	5.45315	2.56741e+07	1.40005e+06
15.722	664.591	DAG 38:3	1.68691e+08	1.46128e+08	1.8314e+08	1.62005e+08	1.68787e+08	8.0905	1.6575e+08	1.341e+07	1.83156e+08	1.89061e+08	1.74421e+08	1.43363e+08	154723750	11.4366	1.68945e+08	1.93216e+07	3.77047e+07	2.76266e+07	3.72938e+07	3.37546e+07	34317088	11.8312	3.41394e+07	4.0391e+06	2.17799e+08	2.18988e+08	2.10096e+08	2.10748e+08	2.27765e+08	3.31549	2.17079e+08	7.19722e+06
14.726	662.575	DAG 38:4	11081500	7.64065e+06	1.13713e+07	1.14179e+07	1.06991e+07	15.2466	1.04421e+07	1.59207e+06	1.29245e+07	1.24452e+07	1.068e+07	7.79084e+06	9.52461e+06	19.7845	1.0673e+07	2.11161e+06	1.52024e+06	1.32206e+06	1.67267e+06	2.20532e+06	1515736	20.3909	1.64721e+06	335880	1.37503e+07	1.42822e+07	1.49188e+07	1.73248e+07	1.36645e+07	10.1698	1.47881e+07	1.50392e+06
13.375	660.558	DAG 38:5	2.73883e+07	2.34167e+07	3.10896e+07	2.55502e+07	2.86586e+07	10.7617	2.72207e+07	2.92939e+06	3.7596e+07	3.34546e+07	3.50843e+07	2.65532e+07	2.7172e+07	15.3161	3.1972e+07	4.89686e+06	6.50953e+06	5.44829e+06	7.72222e+06	9.05534e+06	7897164	18.8958	7.32651e+06	1.3844e+06	3.34347e+07	3.10265e+07	3.35564e+07	3.32232e+07	3.39451e+07	3.4939	3.30372e+07	1.15428e+06
12.346	658.542	DAG 38:6	2.72056e+06	2.23593e+06	2.81756e+06	2.54655e+06	2.50892e+06	8.70915	2.5659e+06	223468	2.41904e+06	2.49269e+06	2.34066e+06	2004100	2.16942e+06	8.6548	2.28518e+06	197778	515816	273517	587920	531839	565704	25.6512	494959	126963	2.97998e+06	2.87748e+06	2.65529e+06	2.59358e+06	2.86008e+06	5.80939	2.79328e+06	162273
		DAG	1.24043e+09	1.17585e+09	1.34088e+09	1.2172e+09	1.27998e+09	5.02755	1.25087e+09	6.28881e+07	1.32306e+09	1.42164e+09	1.39023e+09	1.22875e+09	1.29437e+09	5.76608	1.33161e+09	7.67817e+07	6.30582e+08	4.82763e+08	7.99883e+08	6.36947e+08	673643324	17.5817	6.44764e+08	1.13361e+08	1.30202e+09	1.28902e+09	1.25904e+09	1.26897e+09	1.37715e+09	3.59251	1.29924e+09	4.66753e+07
12.132	936.663	DGDG 34:1	409807	356461	450677	363963	392834	9.62316	394748	37987.3	235287	287045	313501	311594	270391	11.4249	283564	32396.8	473110	409394	531004	477879	479260	9.11261	474129	43205.6	411589	337768	339862	352827	388706	8.89979	366150	32586.6
11.049	934.648	DGDG 34:2	1.50212e+06	1.34836e+06	1.62036e+06	1.54515e+06	1.4745e+06	6.68808	1.4981e+06	100194	302609	1.37751e+06	1.46066e+06	1.39247e+06	907760	45.1295	1.0882e+06	491100	1.84363e+06	1.31391e+06	617029	1.7776e+06	1153680	37.3407	1.34117e+06	500802	1.68692e+06	1.51336e+06	1.41077e+06	1.44757e+06	1.60997e+06	7.45095	1.53372e+06	114277
9.982	932.632	DGDG 34:3	498880	437943	440986	391814	299251	17.9905	413775	74440.3	255168	379777	244530	352484	498862	29.9852	346164	103798	656596	449727	693176	645286	579828	15.8568	604923	95921.2	553822	584158	298578	486146	487220	23.0295	481985	110999
8.703	930.615	DGDG 34:4	2.46449e+06	2.1175e+06	2.67611e+06	2.33082e+06	2.37499e+06	8.49712	2.39278e+06	203317	2.01627e+06	2.15211e+06	2.21833e+06	2.02109e+06	1.97959e+06	4.92746	2.07748e+06	102367	3.50546e+06	2.80331e+06	3.68297e+06	3.59116e+06	3264264	10.4669	3.36943e+06	352676	2.78636e+06	2.75118e+06	2.62848e+06	2.60159e+06	2.86056e+06	3.99264	2.72563e+06	108825
7.648	928.599	DGDG 34:5	4604.43	1602.52	6367.35	2777.03	780.564	70.313	3226.38	2268.56	2975.25	1200	3187.32	459.375	187.5	87.5475	1601.89	1402.41	4057.02	3660.92	1365.55	11091.6	3424	78.6289	4719.81	3711.14	3191.08	4508.77	4310.85	3708.21	503.546	49.856	3244.49	1617.57
7.123	926.586	DGDG 34:6	1.75782e+06	1.34924e+06	1.685e+06	1.86114e+06	1.67475e+06	11.5207	1.66559e+06	191888	1.54961e+06	1.73534e+06	1.63116e+06	1.69836e+07	1.5262e+06	146.75	4.68519e+06	6.87553e+06	2.41152e+07	2.13454e+06	2.42997e+07	2.21605e+06	2035324	110.34	1.09602e+07	1.20934e+07	2.20791e+06	2.21138e+06	2.24374e+06	2.28272e+06	2.27591e+06	1.55688	2.24433e+06	34941.7
12.457	962.677	DGDG 36:0	457759	373426	509548	470889	432840	11.2463	448892	50483.6	404468	423800	466781	436422	405980	5.99806	427490	25641.1	444684	414670	526643	513366	506668	10.1318	481206	48754.6	550503	499477	516126	468976	548585	6.65751	516733	34401.6
11.286	960.662	DGDG 36:2	18395.6	2129.34	6595.24	50256.8	9893.42	110.46	17454.1	19279.7	13022.3	47687.1	4000	34768.8	62098.7	74.2574	32315.4	23996.6	74644.7	68419.5	33105	64051.3	55496	27.2861	59143.3	16137.9	36366.2	67757.9	61483.9	82772	65056.7	26.7998	62687.4	16800.1
10.142	958.647	DGDG 36:3	914006	2.31894e+06	2.13617e+06	2.41215e+06	2.20938e+06	30.7832	1.99813e+06	615089	126906	166994	0	0	752974	149.473	209375	312959	4.58058e+06	1.53177e+06	285773	3.11272e+06	2528352	67.297	2.40784e+06	1.6204e+06	1.27551e+06	2.06848e+06	2.45977e+06	1.96544e+06	2.6175e+06	25.1701	2.07734e+06	522867
8.14	954.625	DGDG 36:6	6.82159e+07	5.02114e+07	6.62361e+07	5.8142e+07	6.30683e+07	11.7927	6.11747e+07	7.21413e+06	2.44512e+07	6.52976e+07	6.81944e+07	4.30507e+07	6.07536e+07	35.1469	5.23495e+07	1.83992e+07	6.58372e+07	7.05632e+07	8.74168e+07	6.07137e+07	61984664	15.6251	6.93031e+07	1.08287e+07	7.05458e+07	5.08383e+07	3.00232e+07	5.39146e+07	7.95897e+07	33.6313	5.69823e+07	1.91639e+07
		DGDG	7.62438e+07	5.85169e+07	7.5768e+07	67571000	7.19375e+07	10.4423	7.00074e+07	7.31042e+06	2.93575e+07	7.1869e+07	7.45366e+07	6.45836e+07	6.71576e+07	29.8949	6.15009e+07	1.83856e+07	1.01535e+08	7.96926e+07	1.18088e+08	7.31229e+07	72590960	22.5488	8.90058e+07	2.00698e+07	8.00579e+07	60876400	3.99863e+07	6.36063e+07	9.04437e+07	28.8945	6.69941e+07	1.93576e+07
12.496	840.656	HexCer(d18:2/25:0-OH)	358019	396319	456248	404517	391655	8.82731	401352	35428.6	378498	423713	353308	446956	373793	9.78552	395254	38677.6	491807	407615	494790	466645	471456	7.52835	466463	35116.9	495847	463881	421326	384708	480794	10.154	449311	45622.9
13.946	818.659	HexCer(t18:0/22:0-OH)	90594.9	73798.1	115010	100595	100765	15.8344	96152.5	15225.2	73757.4	76067.7	94449.6	77871.9	67980.3	12.6993	78025.4	9908.7	69061.4	71660.9	76563	88245.4	71112	10.2588	75328.6	7727.83	105650	96926.3	99243.4	108468	101943	4.56554	102446	4677.22
12.314	814.631	HexCer(t18:1/22:1-OH)	160772	192369	256816	79679.1	183097	36.6268	174547	63930.9	120686	219165	256127	162909	182888	27.5854	188355	51958.5	182487	179968	263202	240238	259792	18.2289	225137	41040.1	204503	218968	173519	75428.6	207472	33.3409	175978	58672.7
14.461	830.671	HexCer(t18:1/23:0-OH)	1.72461e+06	1.58593e+06	2.41823e+06	1.85827e+06	1.83046e+06	16.8559	1.8835e+06	317481	1.58934e+06	1.52192e+06	1.93927e+06	1.39344e+06	1.34547e+06	15.0502	1.55789e+06	234466	1.21761e+06	1.17727e+06	1.29341e+06	1.58286e+06	1375224	12.0882	1.32928e+06	160685	2.14513e+06	1.74719e+06	2.06735e+06	1.83343e+06	2.13296e+06	9.21422	1.98521e+06	182922
13.238	828.656	HexCer(t18:1/23:1-OH)	29557	220849	470296	31422.3	186824	96.1443	187790	180549	24891.1	30651.6	39884.7	25693.8	31355.3	19.6333	30495.3	5987.22	26815.8	23919.5	35302.5	46003.7	23508	30.8035	31109.9	9582.95	158029	33091.2	116680	60322.2	26131.2	72.0679	78850.7	56826.1
13.684	842.673	HexCer(t18:1/24:1-OH)	2.14676e+07	1.7697e+07	2.35821e+07	1.55246e+07	2.15042e+07	16.3483	1.99551e+07	3.26232e+06	1.97014e+07	2.03583e+07	2.14638e+07	1.84171e+07	1.76069e+07	7.85335	1.95095e+07	1.53215e+06	2.01739e+07	1.99477e+07	2.24227e+07	2.27631e+07	21669848	5.99877	2.13955e+07	1.28346e+06	2.73514e+07	2.26593e+07	2.55737e+07	2.44913e+07	2.59217e+07	6.94354	2.51995e+07	1.74974e+06
16.224	858.704	HexCer(t18:1/25:0-OH)	759769	636338	822163	870831	913668	13.5159	800554	108202	881408	874771	297326	197116	217431	71.5101	493610	352981	125899	116928	124702	152337	124024	10.583	128778	13628.6	878838	762186	1.20231e+06	1.05287e+06	333106	39.2507	845861	332006
14.49	854.687	HexCer(t18:1/25:1-OH)	2.21486e+06	1.88884e+06	2.7054e+06	2.34062e+06	2.39647e+06	12.8312	2.30924e+06	296304	2.17071e+06	1.92842e+06	1.88064e+06	1.38749e+06	1.53507e+06	17.7357	1.78046e+06	315779	47859.6	4330.46	84441.2	93271.1	98560	60.2955	65692.5	39609.6	2.85104e+06	2.37963e+06	2.77317e+06	2.32921e+06	2.68023e+06	9.03747	2.60266e+06	235214
16.823	872.717	HexCer(t18:1/26:0-OH)	6.8507e+06	5.44473e+06	9.27262e+06	7.05821e+06	7.56275e+06	19.0987	7.2378e+06	1.38233e+06	7.38837e+06	8.30377e+06	9.88828e+06	6.61528e+06	6.99632e+06	16.666	7.8384e+06	1.30635e+06	7.46675e+06	6.60782e+06	7.9715e+06	8.32348e+06	7870700	8.58731	7.64805e+06	656761	8.58178e+06	6.43888e+06	7.84005e+06	7.22222e+06	8.24115e+06	11.1136	7.66482e+06	851837
15.386	870.702	HexCer(t18:1/26:1-OH)	339538	291397	485201	387733	385614	19.0013	377897	71805.2	294332	323745	304020	266262	276023	7.77016	292877	22757	306254	298819	346231	369381	312660	9.17802	326669	29981.7	375863	336214	390481	434426	375021	9.24773	382401	35363.4
16.726	898.732	HexCer(t18:1/28:1-OH)	185709	533858	81986.4	94439.2	653900	85.7002	309978	265652	390854	413342	196706	155959	409053	40.244	313183	126037	578114	445457	568017	436802	394672	17.143	484612	83076.9	549503	421860	530716	29565.3	0	88.392	306329	270770
		HexCer	3.41818e+07	2.89614e+07	4.06661e+07	2.87509e+07	3.61094e+07	14.933	3.37339e+07	5.03749e+06	3.30143e+07	3.44739e+07	3.67138e+07	2.91461e+07	2.90423e+07	10.341	3.24781e+07	3.35855e+06	3.06866e+07	2.92815e+07	3.36808e+07	3.45624e+07	32671556	6.73791	3.21766e+07	2.16803e+06	4.36976e+07	3.55582e+07	4.11886e+07	3.80219e+07	4.05005e+07	7.82306	3.97934e+07	3.11306e+06
2.803	496.341	LPC 16:0	5.73819e+07	4.24876e+07	6.07021e+07	5.26819e+07	5.58513e+07	12.9361	5.3821e+07	6.96232e+06	2.00024e+07	1.87991e+07	2.1337e+07	2.03246e+07	1.92147e+07	4.97272	1.99356e+07	991339	6.1412e+07	5.86687e+07	6.19189e+07	6.84719e+07	62871252	5.74559	6.26686e+07	3.60068e+06	7.64497e+07	5.83878e+07	6.76473e+07	5.77369e+07	6.47751e+07	11.7828	6.49994e+07	7.65878e+06
2.995	522.357	LPC 18:1	3.38139e+07	2.83996e+07	3.88646e+07	3.42763e+07	3.63269e+07	11.2786	3.43363e+07	3.87264e+06	1.30081e+07	1.21667e+07	1.31901e+07	1.34505e+07	1.23863e+07	4.23502	1.28404e+07	543791	3.65624e+07	3.63791e+07	3.60563e+07	3.99655e+07	36560920	4.3455	3.71048e+07	1.61239e+06	4.4201e+07	3.70329e+07	3.99084e+07	3.7517e+07	4.05081e+07	7.18291	3.98335e+07	2.8612e+06
2.237	520.342	LPC 18:2	1.54689e+08	1.33115e+08	1.7558e+08	1.4999e+08	1.62782e+08	10.1241	1.55231e+08	1.57158e+07	8.06988e+07	6.88881e+07	7.3876e+07	7.54341e+07	7.08871e+07	6.15029	7.39568e+07	4.54856e+06	2.01277e+08	1.99661e+08	2.00402e+08	2.31197e+08	204353680	6.47822	2.07378e+08	1.34344e+07	1.87121e+08	157303200	1.76842e+08	1.58396e+08	1.71043e+08	7.41583	1.70141e+08	1.26174e+07
1.763	518.326	LPC 18:3	3.98088e+07	3.33249e+07	4.40283e+07	3.77802e+07	4.01007e+07	9.9981	3.90086e+07	3.90012e+06	1.96247e+07	1.75641e+07	1.86456e+07	1.87986e+07	1.88414e+07	3.94695	1.86949e+07	737877	4.72164e+07	4.78199e+07	5.06622e+07	5.47979e+07	48689444	6.1474	4.98372e+07	3.06369e+06	4.54326e+07	3.90652e+07	4.16501e+07	3.79508e+07	4.08562e+07	7.02113	4.0991e+07	2.87803e+06
		LPC	2.85693e+08	2.37327e+08	3.19175e+08	2.74728e+08	2.95061e+08	10.6438	2.82397e+08	3.00579e+07	1.33334e+08	1.17418e+08	1.27049e+08	1.28008e+08	1.21329e+08	4.92674	1.25428e+08	6.1795e+06	3.46468e+08	3.42529e+08	3.49039e+08	3.94432e+08	352475296	5.95111	3.56989e+08	2.12448e+07	3.53204e+08	2.91789e+08	3.26048e+08	2.91601e+08	3.17182e+08	8.17382	3.15965e+08	2.58264e+07
2.941	454.293	LPE 16:0	3.64923e+06	2.70246e+06	3.99596e+06	3.3598e+06	3.41685e+06	13.8703	3.42486e+06	475039	1.05441e+06	980881	1.18412e+06	1.02032e+06	990095	7.87988	1.04596e+06	82420.7	3.37947e+06	3.16771e+06	3.66325e+06	3.96626e+06	3492388	8.52869	3.53382e+06	301388	4.33303e+06	3.61137e+06	4.02108e+06	3.61545e+06	4.08271e+06	7.98525	3.93273e+06	314038
2.319	478.294	LPE 18:2	6.3189e+06	5.17141e+06	7.02052e+06	6.19997e+06	6.62224e+06	11.0023	6.26661e+06	689474	2.12267e+06	1.97875e+06	2.2515e+06	2.05747e+06	2014125	5.15534	2.0849e+06	107484	6.36085e+06	6.08344e+06	6.51181e+06	7.30861e+06	6355652	7.12707	6.52407e+06	464975	7.43487e+06	6.2392e+06	6.92555e+06	6.28064e+06	7.04918e+06	7.6009	6.78589e+06	515789
1.363	476.273	LPE 18:3	348434	308044	369156	321976	288897	9.74889	327301	31908.2	826958	565552	820922	969388	572414	23.5031	751047	176519	435579	370330	177324	0	43888	94.0313	205424	193163	501742	493768	369191	77340.4	307426	49.5474	349893	173363
		LPE	1.03166e+07	8.18191e+06	1.13856e+07	9.88175e+06	1.0328e+07	11.6459	1.00188e+07	1.16677e+06	4.00403e+06	3.52518e+06	4.25654e+06	4.04718e+06	3.57663e+06	8.17691	3.88191e+06	317420	1.01759e+07	9.62148e+06	1.03524e+07	1.12749e+07	9891928	6.1405	1.02633e+07	630219	1.22696e+07	1.03443e+07	1.13158e+07	9.97343e+06	1.14393e+07	8.28656	1.10685e+07	917198
12.242	772.594	MGDG 34:2	439873	391669	428765	487061	423257	7.9667	434125	34585.5	418884	533255	411991	499766	509655	11.694	474710	55512.6	650548	494115	577374	570648	525960	10.5111	563729	59254.2	451051	534204	398164	568760	513007	13.8275	493037	68174.6
11.199	770.579	MGDG 34:3	153437	217196	90408.2	284520	185129	38.8135	186138	72246.5	432166	213226	252755	202316	209750	37.0548	262042	97099.3	80179.8	173833	237647	225363	221724	34.5424	187749	64853.1	91850.3	247975	84108.5	104061	117362	52.4154	129071	67653.3
8.935	766.539	MGDG 34:5	1.11083e+07	1.03288e+07	1.08252e+07	1.09235e+07	1.07421e+07	2.68404	1.07856e+07	289489	1.11558e+07	1.23277e+07	1.18346e+07	11545625	1.0679e+07	5.4804	1.15085e+07	630714	1.38854e+07	6.72985e+06	1.54851e+07	9.85198e+06	12570736	29.5895	1.17046e+07	3.46334e+06	1.03401e+07	1.26062e+07	1.07606e+07	1.07728e+07	1.22582e+07	8.92541	1.13476e+07	1.01282e+06
7.982	764.54	MGDG 34:6	7.44924e+07	6.1688e+07	7.97887e+07	7.18284e+07	7.2082e+07	9.14355	7.19759e+07	6.58115e+06	7.67e+07	7.95931e+07	8.27471e+07	7.33904e+07	6.98739e+07	6.61084	7.64609e+07	5.05471e+06	8.88147e+07	7.63518e+07	9.32331e+07	9.02161e+07	88973520	7.41445	8.75178e+07	6.48897e+06	8.62372e+07	8.09735e+07	8.15117e+07	8.78627e+07	8.58668e+07	3.62679	8.44904e+07	3.06429e+06
13.451	800.618	MGDG 36:2	3.26859e+06	2.73256e+06	3.85946e+06	3.0846e+06	3.48144e+06	12.8619	3.28533e+06	422555	3.26214e+06	3.09235e+06	3.80864e+06	2.75279e+06	2.59275e+06	15.3467	3.10174e+06	476014	4.11591e+06	4.62575e+06	4.42771e+06	547766	443688	75.5928	2.83216e+06	2.14091e+06	3.92573e+06	3.69429e+06	4.01028e+06	3.92328e+06	4.27396e+06	5.26066	3.96551e+06	208612
12.401	798.607	MGDG 36:3	423582	350789	449561	434483	400956	9.33979	411874	38468.2	397748	473765	448473	431597	441477	6.30621	438612	27659.8	532689	419520	557008	523117	495064	10.4702	505480	52924.8	469076	495565	469762	495219	503844	3.31712	486693	16144.2
11.247	796.594	MGDG 36:4	2.05504e+06	1584000	1.95707e+06	2.19025e+06	1.83559e+06	11.9792	1.92439e+06	230526	1.77772e+06	2.42251e+06	1.86848e+06	2289250	2.51806e+06	15.3131	2.1752e+06	333091	2.69857e+06	1.95122e+06	2.51692e+06	2.66386e+06	2848420	13.6994	2.5358e+06	347388	2.32239e+06	2.42873e+06	2.29343e+06	2.36285e+06	2.63707e+06	5.69926	2.4089e+06	137289
10.143	794.58	MGDG 36:5	410389	922356	706320	1.09556e+06	908495	32.3844	808624	261868	168381	118706	0	0	285638	105.514	114545	120861	143057	406267	311987	2.81667e+06	956408	118.625	926879	1.09951e+06	954045	1.19209e+06	1.75601e+06	1.62351e+06	1.83848e+06	25.9555	1.47283e+06	382280
		MGDG	9.23515e+07	7.82154e+07	9.81055e+07	9.03283e+07	9.0059e+07	8.06837	8.9812e+07	7.24636e+06	9.43129e+07	9.87745e+07	1.01372e+08	9.11117e+07	8.71103e+07	6.06766	9.45363e+07	5.73615e+06	1.10921e+08	9.11523e+07	1.17347e+08	1.07415e+08	107035520	9.05001	1.06774e+08	9.66308e+06	1.04792e+08	1.02173e+08	1.01284e+08	1.07713e+08	1.08009e+08	2.94306	1.04794e+08	3.08415e+06
12.126	673.481	PA 34:1	1.01503e+06	629546	1.21993e+06	592892	613652	35.1829	814210	286462	249183	258090	330473	301278	259595	12.4431	279724	34806.3	342175	348167	552101	315678	367724	24.7045	385169	95154.1	437882	449221	395026	792392	441089	32.4123	503122	163073
10.957	671.467	PA 34:2	873459	7.16691e+06	378486	929385	909034	139.839	2.05145e+06	2.86873e+06	4.09474e+06	3.72966e+06	3.48008e+06	4373600	3.93174e+06	8.70436	3.92196e+06	341382	5.56805e+06	4.42997e+06	1.82779e+06	4.07445e+06	4656512	33.827	4.11136e+06	1.39075e+06	788459	6.12846e+06	4.92891e+06	5.83536e+06	5.32477e+06	47.3965	4.60119e+06	2.1808e+06
9.936	669.451	PA 34:3	262373	244902	247037	272770	265448	4.67103	258506	12074.9	158225	199265	162738	197834	193599	11.0341	182332	20118.7	263408	198971	269790	213143	214360	13.9247	231934	32296.2	228379	239926	198850	207119	201582	8.38848	215171	18049.6
7.542	665.401	PA 34:5	1.69545e+07	5.21596e+06	1.79337e+07	1.7815e+07	1.64796e+07	36.5321	1.48797e+07	5.43587e+06	1.69515e+07	1.61235e+07	1.53791e+07	1.70176e+07	1.56426e+07	4.59312	1.62229e+07	745136	2.58624e+06	2.0006e+07	1.81689e+07	2.51038e+06	19336536	72.8986	1.25216e+07	9.12808e+06	2.02147e+07	2.42775e+07	2.19949e+07	2.20531e+07	2.20385e+07	6.51796	2.21157e+07	1.4415e+06
11.032	697.481	PA 36:3	3.37185e+06	4.17157e+06	4.80493e+06	3.67474e+06	4.49318e+06	14.2503	4.10325e+06	584728	1.75347e+06	1.70575e+06	1.59738e+06	1.93728e+06	1.53072e+06	9.1929	1.70492e+06	156732	2.2359e+06	1.85831e+06	1.97603e+06	2.65446e+06	2189548	13.9965	2.18285e+06	305522	2.53637e+06	2.48202e+06	2.40262e+06	2.42602e+06	3.14641e+06	11.95	2.59869e+06	310544
9.941	695.466	PA 36:4	1153250	1.22766e+06	1.2579e+06	1.23715e+06	1.24476e+06	3.36118	1.22414e+06	41145.6	683255	5.79389e+06	659559	6.34496e+06	5.71931e+06	75.5894	3.84019e+06	2.90278e+06	8.16631e+06	6.49331e+06	6.76942e+06	355092	7105416	53.6027	5.77791e+06	3.09712e+06	875701	934804	835273	856912	840525	4.62959	868643	40214.6
8.026	691.435	PA 36:6	167519	168167	166347	178280	169875	2.81175	170038	4781.04	88039.6	105826	88443.8	99003.1	97628.3	7.88969	95788.1	7557.38	141553	114132	144231	128740	123804	9.59095	130492	12515.4	140854	135049	132921	130122	729401	104.85	253669	265971
		PA	2.3798e+07	1.88247e+07	2.60083e+07	2.47002e+07	2.41755e+07	11.6793	2.35013e+07	2.74478e+06	2.39784e+07	2.7916e+07	2.16978e+07	3.02715e+07	2.73752e+07	12.9334	2.62478e+07	3.39474e+06	1.93036e+07	3.34489e+07	2.97082e+07	1.02519e+07	33993900	40.6189	2.53413e+07	1.02934e+07	2.52223e+07	3.4647e+07	3.08885e+07	3.23011e+07	3.27223e+07	11.4866	3.11562e+07	3.5788e+06
12.409	734.572	PC 32:0	1.16885e+06	902489	1.53836e+06	1.2319e+06	1.29807e+06	18.6909	1.22793e+06	229512	1.19898e+06	1.33504e+06	1.62094e+06	1.25551e+06	1.27512e+06	12.4104	1.33712e+06	165942	1.1778e+06	961853	1.2601e+06	1.20437e+06	1074704	10.409	1.13576e+06	118222	1.23708e+06	1.21705e+06	1.37857e+06	1.5172e+06	1.51848e+06	10.5982	1.37368e+06	145585
8.901	728.525	PC 32:3	7.16363e+07	6.61503e+07	7.47397e+07	7.06883e+07	7.20538e+07	4.4004	7.10537e+07	3.12664e+06	6.19831e+07	6.64428e+07	6.74012e+07	6.19591e+07	6.10906e+07	4.57016	6.37754e+07	2.91464e+06	9.56123e+07	6.30591e+07	1.01081e+08	7.92153e+07	88029680	17.5104	8.53995e+07	1.49538e+07	7.17075e+07	8.15808e+07	7.1127e+07	7.45724e+07	8.49429e+07	8.03437	7.67861e+07	6.16928e+06
7.765	726.509	PC 32:4	1.44685e+06	1.16681e+06	1.46414e+06	1.52191e+06	1.46329e+06	9.93333	1.4126e+06	140318	1.1713e+06	1.17478e+06	1.17807e+06	1.17872e+06	1.05616e+06	4.64908	1.15181e+06	53548.3	1.33558e+07	2.22815e+06	1.40288e+07	2.39034e+06	1937740	92.9434	6.78815e+06	6.30914e+06	1.80666e+06	1.85211e+06	1.87043e+06	1.84147e+06	1.91638e+06	2.17101	1.85741e+06	40324.5
12.621	762.594	PC 34:0	637351	628114	740235	783905	702044	9.5369	698330	66599	544800	640868	562329	612622	628822	7.04865	597888	42143	867285	616773	893941	759799	741392	14.274	775838	110743	568634	676474	594138	714143	684110	9.67209	647500	62626.7
12.547	760.593	PC 34:1	1.11815e+07	1.14209e+07	1.21091e+07	1.41997e+07	1.16422e+07	10.0476	1.21107e+07	1.21684e+06	1.04819e+07	1.47492e+07	1.07048e+07	1.44968e+07	1.48569e+07	17.269	1.30579e+07	2.25498e+06	2.00942e+07	1.40965e+07	1.68732e+07	1.48038e+07	14961416	15.0002	1.61658e+07	2.4249e+06	1.08077e+07	1.50167e+07	1.09093e+07	1.48088e+07	1.37068e+07	15.7989	1.30499e+07	2.06173e+06
11.132	758.579	PC 34:2	5.92124e+08	5.57997e+08	6.25789e+08	6.36395e+08	5.68068e+08	5.78634	5.96075e+08	3.44909e+07	3.32711e+08	4.08059e+08	5.12919e+08	395294400	4.31572e+08	15.6967	4.16111e+08	6.53157e+07	8.10324e+08	5.48978e+08	5.76076e+08	7.09403e+08	704746304	15.9938	6.69905e+08	1.07143e+08	6.26222e+08	6.86015e+08	5.92601e+08	6.11495e+08	6.99773e+08	7.32819	6.43221e+08	4.71365e+07
9.887	756.539	PC 34:3	4.80073e+08	4.49773e+08	5.2045e+08	472282000	4.42319e+08	6.50184	4.72979e+08	3.07524e+07	3.16698e+08	4.34508e+08	3.82474e+08	390890475	4.28286e+08	12.0607	3.90571e+08	4.71055e+07	6.36274e+08	4.52937e+08	6.4039e+08	5.93149e+08	608860352	13.1462	5.86322e+08	7.70792e+07	5.17471e+08	5.33682e+08	4.5099e+08	4.78633e+08	5.51978e+08	8.13079	5.06551e+08	4.11866e+07
8.969	754.53	PC 34:4	2.27067e+07	0	3.65686e+07	1.80197e+07	2.00673e+07	67.1735	1.94725e+07	1.30803e+07	6.67816e+06	0	1.75347e+07	5.92386e+06	0	118.922	6.02735e+06	7.16784e+06	1.06759e+07	8.47331e+07	8.98987e+06	8.83998e+07	32859080	86.4173	4.51315e+07	3.90014e+07	6.52682e+07	2.2044e+07	5.29798e+07	3.90239e+07	3.70449e+07	38.0699	4.32722e+07	1.64737e+07
8.008	752.521	PC 34:5	2.66327e+08	2.31207e+08	2.94084e+08	2.63721e+08	2.65001e+08	8.43998	2.64068e+08	2.22873e+07	2.1705e+08	2.37213e+08	2.43113e+08	219369325	2.15219e+08	5.66573	2.26393e+08	1.28268e+07	3.48305e+08	2.9732e+08	3.55322e+08	3.57883e+08	343206016	7.27715	3.40407e+08	2.47719e+07	3.02293e+08	2.97776e+08	2.92937e+08	2.91416e+08	3.15811e+08	3.2644	3.00047e+08	9.79474e+06
7.06	750.509	PC 34:6	3.23314e+08	2.83946e+08	3.57412e+08	3.25825e+08	3.21565e+08	8.08481	3.22412e+08	2.60665e+07	2.68643e+08	2.9813e+08	2.92682e+08	273084775	2.78421e+08	4.49921	2.82192e+08	1.26964e+07	4.21941e+08	3.48645e+08	4.22386e+08	4.17475e+08	409405632	7.76404	4.0397e+08	3.13644e+07	3.65654e+08	366936000	3.50535e+08	3.5161e+08	3.83735e+08	3.72762	3.63694e+08	1.35571e+07
13.627	788.618	PC 36:1	1.526e+08	1.29725e+08	1.78368e+08	1.49117e+08	1.55356e+08	11.3467	1.53033e+08	1.73642e+07	1.69116e+08	1.69815e+08	2.06082e+08	159951325	1.54921e+08	11.6712	1.71977e+08	2.00718e+07	1.34739e+07	1.88566e+08	1.92567e+08	2.09585e+08	194515728	51.4285	1.59741e+08	8.21526e+07	1.87567e+08	1.72173e+08	1.87222e+08	1.8118e+08	2.03217e+08	6.08807	1.86272e+08	1.13404e+07
12.699	786.607	PC 36:2	4.81127e+07	4.46726e+07	5.65879e+07	5.62579e+07	5.10178e+07	10.0619	5.13298e+07	5.16476e+06	4.64134e+07	5.33661e+07	5.09266e+07	50152800	5.1199e+07	5.02494	5.04116e+07	2.53315e+06	6.94575e+07	5.23794e+07	7.00851e+07	6.44032e+07	61256148	11.3633	6.35163e+07	7.21756e+06	5.42765e+07	5.53655e+07	5.31352e+07	5.74952e+07	5.87447e+07	4.1212	5.58034e+07	2.29977e+06
11.307	784.595	PC 36:3	2.44285e+08	728407	2.25784e+08	2.7336e+08	2.19796e+08	56.7309	1.92791e+08	1.09372e+08	1.63907e+08	2.45974e+08	1.8101e+08	230596475	264562000	19.8024	2.1721e+08	4.30129e+07	3.61414e+08	2.82087e+08	2.94161e+08	3.55863e+08	372144704	12.5241	3.33134e+08	4.1722e+07	2.92126e+08	3.37415e+08	2.99373e+08	3.15438e+08	3.52533e+08	7.95664	3.19377e+08	2.54117e+07
10.187	782.583	PC 36:4	1.40291e+08	3.83723e+08	3.15887e+08	3.91391e+08	3.25772e+08	32.5637	3.11413e+08	1.01408e+08	2.2031e+07	2.81596e+07	0	0	2.84862e+07	92.7381	1.57354e+07	1.45927e+07	8.47356e+08	2.48659e+08	1.13413e+08	6.13279e+08	395352992	65.8336	4.43612e+08	2.92046e+08	2.55084e+08	3.62043e+08	4.15079e+08	3.70196e+08	4.67482e+08	21.0228	3.73977e+08	7.86205e+07
9.125	780.54	PC 36:5	9.98411e+08	8.97102e+08	1.08753e+09	9.98652e+08	9.79033e+08	6.83323	9.92145e+08	6.77956e+07	8.42689e+08	9.97769e+08	9.64814e+08	933523000	9.76223e+08	6.43544	9.43004e+08	6.06864e+07	1.28992e+09	9.65965e+08	1.25284e+09	1.19124e+09	1255295744	10.9778	1.19105e+09	1.30752e+08	1.04802e+09	1.07245e+09	9.68941e+08	9.7306e+08	1.1069e+09	5.91041	1.03387e+09	6.11063e+07
8.328	778.536	PC 36:6	3.457e+07	2.73594e+07	3.80566e+07	3.76736e+07	3.76412e+07	12.9151	3.50602e+07	4.52804e+06	3.07454e+07	3.24479e+07	3.12373e+07	31546325	2.97643e+07	3.18355	3.11482e+07	991620	4.81448e+07	4.49924e+07	4.30202e+07	3.22609e+08	40706772	124.662	9.98946e+07	1.24531e+08	4.27985e+07	4.71069e+07	4.46767e+07	4.55794e+07	4.50585e+07	3.46062	4.5044e+07	1.5588e+06
13.672	814.633	PC 38:2	1.51043e+08	1.29466e+08	2.18645e+08	1.4516e+08	2.04202e+08	23.1151	1.69703e+08	3.92271e+07	1.45041e+08	1.46885e+08	1.63333e+08	143765350	1.3052e+08	8.01265	1.45909e+08	1.16912e+07	1.7603e+08	1.72597e+08	1.82652e+08	1.90413e+08	183885296	3.85405	1.81115e+08	6.98027e+06	1.88004e+08	1.70448e+08	1.81681e+08	1.74115e+08	1.89869e+08	4.68262	1.80823e+08	8.46727e+06
12.781	812.624	PC 38:3	3.41118e+07	3.48769e+07	4.48792e+07	4.06817e+07	4.46715e+07	12.9739	3.98442e+07	5.16936e+06	4.54285e+07	5.94299e+07	4.81462e+07	55470625	5.38502e+07	10.7664	5.24651e+07	5.64861e+06	8.79042e+07	6.76151e+07	8.88819e+07	7.93682e+07	77122360	10.86	8.01783e+07	8.70736e+06	3.55483e+07	4.8127e+07	4.08343e+07	6.05309e+07	4.682e+07	20.2172	4.63721e+07	9.37516e+06
11.951	810.603	PC 38:4	6.49324e+07	6.46177e+07	7.00514e+07	5.6009e+07	6.13683e+07	8.1517	6.33958e+07	5.16783e+06	3.23942e+07	5.23512e+07	3.35217e+07	43717675	4.81427e+07	21.0146	4.20255e+07	8.83149e+06	8.51291e+07	6.05455e+07	8.45872e+07	7.74503e+07	83615080	13.2529	7.82654e+07	1.03725e+07	6.62112e+07	7.0889e+07	5.38289e+07	5.14093e+07	6.65733e+07	13.932	6.17823e+07	8.60751e+06
15.238	842.664	PC 40:2	5.01565e+06	4.2447e+06	7.15412e+06	4.95684e+06	5.91879e+06	20.5008	5.45802e+06	1.11894e+06	3.94238e+06	4.06249e+06	4.75816e+06	3.75911e+06	3.39737e+06	12.5626	3.9839e+06	500482	4.2477e+06	4.74962e+06	4.58433e+06	5.33371e+06	4688528	8.33958	4.72078e+06	393693	5.03379e+06	4.62223e+06	4.98343e+06	4.66234e+06	5.0437e+06	4.28803	4.8691e+06	208788
14.064	840.649	PC 40:3	1.22683e+07	1.0118e+07	1.50806e+07	1.1753e+07	1.31917e+07	14.6751	1.24823e+07	1.83179e+06	1.06114e+07	1.08949e+07	1.231e+07	1.01556e+07	9.42762e+06	9.98776	1.06799e+07	1.06668e+06	1.2393e+07	1.37916e+07	1.29087e+07	1.53819e+07	12739100	8.93013	1.34429e+07	1.20046e+06	1.44422e+07	1.29868e+07	1.43259e+07	1.34734e+07	1.42247e+07	4.54786	1.38906e+07	631725
12.756	838.632	PC 40:4	934339	850274	1.17053e+06	825625	1.0342e+06	14.7351	962994	141898	908077	924271	1.13225e+06	853106	806020	13.5241	924744	125063	1.65502e+06	202822	1.81782e+06	2.01127e+06	1760160	49.0656	1.48942e+06	730792	1.02694e+06	862025	990170	874243	1.01695e+06	8.35422	954065	79704.7
		PC	3.65719e+09	3.33068e+09	4.18409e+09	3.9705e+09	3.80318e+09	8.51785	3.78913e+09	3.22752e+08	2.73039e+09	3.26433e+09	3.22746e+09	3.02756e+09	3.18371e+09	7.08369	3.08669e+09	2.18651e+08	5.35575e+09	3.91572e+09	4.47882e+09	5.39162e+09	4888904928	12.9591	4.80617e+09	6.22835e+08	4.15318e+09	4.36129e+09	4.09099e+09	4.11365e+09	4.6486e+09	5.50943	4.27354e+09	2.35448e+08
12.18	692.523	PE 32:0	3.6514e+06	3.80725e+06	4.51799e+06	3.58143e+06	4.06824e+06	9.6919	3.92526e+06	380432	1.64431e+06	1.86795e+06	2.16926e+06	2.12165e+06	1.81216e+06	11.425	1.92307e+06	219710	2.77343e+06	2.29784e+06	3.30614e+06	3.0034e+06	3023892	13.0777	2.88094e+06	376759	3.1444e+06	2.47705e+06	2.50802e+06	2.49679e+06	3.01387e+06	11.8772	2.72803e+06	324014
11.201	690.508	PE 32:1	4.74299e+06	4.35125e+06	4.79388e+06	5.19351e+06	4.54353e+06	6.66905	4.72503e+06	315115	2.26774e+06	3.8571e+06	2.9791e+06	3.68374e+06	4.15752e+06	22.4809	3.38904e+06	761885	7.69171e+06	5.2988e+06	7.88205e+06	7.13117e+06	7436708	14.6611	7.08809e+06	1.03919e+06	5.18118e+06	5.76725e+06	5.06606e+06	5.21939e+06	5.96019e+06	7.31521	5.43881e+06	397861
12.334	718.538	PE 34:1	895348	1.40199e+06	2.37278e+06	4.15801e+06	4.93949e+06	63.3613	2.75352e+06	1.74467e+06	451173	396116	539556	447269	1096750	49.481	586173	290044	454004	391259	530874	565147	513360	14.0035	490929	68747	749538	609105	675619	629854	734656	9.12284	679754	62012.9
11.275	716.523	PE 34:2	1.38586e+06	1.06073e+06	1.18402e+06	1.56408e+06	1.19179e+06	15.5079	1.2773e+06	198082	571634	1.01968e+06	587023	1.07632e+06	1.26112e+06	34.1966	903155	308848	1.92506e+06	1.59925e+06	1.53103e+06	2.10226e+06	2137096	15.1177	1.85894e+06	281029	1.51065e+06	1.93837e+06	1.57255e+06	1.76045e+06	1.92727e+06	11.3181	1.74186e+06	197145
9.735	714.501	PE 34:3	4.14526e+07	4.27049e+07	5.14054e+07	4.20223e+07	4.20475e+07	9.5711	4.39265e+07	4.20425e+06	2.2737e+07	2.29321e+06	2.48056e+07	2.44836e+07	2.23547e+06	77.9564	1.5311e+07	1.19359e+07	3.38317e+06	2.36202e+07	3.47588e+07	3.2776e+07	31822188	51.252	2.52721e+07	1.29524e+07	3.18347e+07	3.03715e+07	2.68605e+07	2.65665e+07	2.99969e+07	7.92844	2.9126e+07	2.30924e+06
8.79	712.493	PE 34:4	2.60974e+07	2.69012e+07	2.96246e+07	2.53304e+07	2.68401e+07	6.01493	2.69587e+07	1.62155e+06	1.41755e+07	1.38944e+07	1.49757e+07	1.45837e+07	1.36681e+07	3.69121	1.42595e+07	526348	1.93133e+07	1.25058e+07	2.293e+07	1.77317e+07	18241080	20.6661	1.81444e+07	3.74973e+06	1.95051e+07	1.89286e+07	1.81226e+07	1.6608e+07	1.77583e+07	6.12882	1.81845e+07	1.1145e+06
7.896	710.477	PE 34:5	9.55534e+06	8.16281e+06	1.01736e+07	9.18927e+06	9.22214e+06	7.88389	9.26064e+06	730098	4.83525e+06	4546500	5.27303e+06	4.61548e+06	4325125	7.61147	4.71908e+06	359191	6.31256e+06	5.70958e+06	8.53403e+06	7.39917e+06	6509020	15.9486	6.89287e+06	1.09932e+06	8.04617e+06	7.06063e+06	7.58422e+06	6.87287e+06	6.98035e+06	6.76906	7.30885e+06	494740
13.964	746.57	PE 36:1	4.05791e+06	3.35205e+06	4.91693e+06	3.76912e+06	3.71238e+06	14.8939	3.96168e+06	590049	3.46689e+06	263942	4.2293e+06	3.17804e+06	2.99823e+06	53.3417	2.82728e+06	1.50812e+06	352996	4.05202e+06	319298	5.0557e+06	4602164	81.5614	2.87644e+06	2.34606e+06	5.46368e+06	4.80042e+06	5.48523e+06	378328	6.10783e+06	52.1922	4.4471e+06	2.32104e+06
12.814	744.555	PE 36:2	824076	875890	1.41852e+06	1.38946e+07	1.36422e+07	113.787	6.13106e+06	6.97637e+06	9.19952e+06	9.03263e+06	1.04013e+07	9.27029e+06	8.56294e+06	7.295	9.29334e+06	677950	1.70142e+07	1.25492e+07	1.71109e+07	1.62347e+07	16087912	11.8547	1.57994e+07	1.87297e+06	1.6344e+07	1.5097e+07	1.49269e+07	1.44821e+07	1.18749e+06	50.8572	1.24075e+07	6.3101e+06
9.495	738.487	PE 36:5	8.06307e+07	7.11987e+07	7.88918e+07	8.898e+07	5.72778e+07	15.8334	7.53958e+07	1.19377e+07	6.95097e+07	8.45761e+07	9.9729e+07	7.63271e+07	1.03258e+08	16.8326	8.668e+07	1.45905e+07	1.1792e+08	9.40803e+07	1.28549e+08	1.17924e+08	142988272	14.8801	1.20292e+08	1.78996e+07	5.08665e+07	6.34094e+07	2.71669e+07	2.64901e+07	4.10934e+07	37.7873	4.18052e+07	1.57971e+07
8.604	736.484	PE 36:6	2.02093e+06	9.27209e+06	2.41205e+06	6.83637e+06	2.3293e+06	72.0297	4.57415e+06	3.29474e+06	7.09264e+06	1.11547e+07	9.93803e+06	9.40827e+06	8.65046e+06	16.3439	9.24882e+06	1.51162e+06	3.37429e+06	3.2147e+06	3.63765e+06	3.99052e+06	3013820	11.0367	3.44619e+06	380347	2.76591e+06	2.92974e+06	5.88882e+06	1.13447e+07	2.84199e+06	71.8517	5.15424e+06	3.70341e+06
15.59	774.605	PE 38:1	440873	342555	1.11486e+06	616311	690928	46.5837	641106	298651	380446	349432	802801	213062	236076	60.094	396363	238191	218873	344175	246857	485802	430552	33.2412	345252	114766	1.00521e+06	710379	903545	877143	749468	14.0937	849148	119677
14.085	772.586	PE 38:2	2.48172e+06	2.06738e+06	2.83271e+06	2.32541e+06	2.45356e+06	11.4057	2.43215e+06	277404	1.54984e+06	1.58378e+06	1.76916e+06	1.5355e+06	1.41304e+06	8.18573	1.57027e+06	128538	2.41229e+06	2.26949e+06	2.52422e+06	2.84262e+06	2497660	8.41571	2.50926e+06	211172	2.84435e+06	2.52076e+06	2.78405e+06	2.67788e+06	2.97038e+06	6.16931	2.75948e+06	170241
13.125	770.57	PE 38:3	1.16326e+06	969293	1.35296e+06	1.31819e+06	1.23644e+06	12.6186	1.20803e+06	152436	1.06486e+06	1.31055e+06	1.25614e+06	1.09517e+06	1.14528e+06	8.96509	1.1744e+06	105286	2.78295e+06	3.2519e+06	3.10238e+06	3.37934e+06	2685332	9.80961	3.04038e+06	298249	1.43808e+06	1.57745e+06	1.50213e+06	1.80837e+06	1.46584e+06	9.57488	1.55838e+06	149213
11.908	768.556	PE 38:4	1.86065e+07	1.78235e+07	2.04383e+07	1.62675e+07	1.69483e+07	8.9714	1.80168e+07	1.61636e+06	8.49475e+06	1.15517e+07	1.07197e+07	1.01329e+07	1.0974e+07	11.2576	1.03746e+07	1.16793e+06	7.25109e+06	123816	7.71224e+06	862802	28194168	128.892	8.82882e+06	1.13797e+07	2.09289e+07	2.03329e+07	4.77684e+06	1.6996e+07	2.06452e+07	41.0603	1.6736e+07	6.87183e+06
15.966	800.618	PE 40:2	3.75162e+06	2.53797e+06	5.34009e+06	3.40706e+06	3.9252e+06	26.8155	3.79239e+06	1.01695e+06	2.70902e+06	2.31067e+06	3.7201e+06	2.17919e+06	2.03748e+06	26.1973	2.59129e+06	678850	2.24596e+06	2.0872e+06	2.23866e+06	843718	2272960	31.7832	1.9377e+06	615864	4.71344e+06	3.21159e+06	4.56413e+06	3.89221e+06	4.57412e+06	15.1257	4.1911e+06	633932
14.815	798.601	PE 40:3	1.03352e+06	760514	1.35664e+06	114554	1.03795e+06	54.3137	860635	467443	783050	784429	1.24952e+06	718416	652398	28.2528	837562	236635	741211	72637.9	77726.9	101158	820552	105.6	362657	382965	1.38834e+06	1.11699e+06	1.4161e+06	131872	1.38963e+06	50.3957	1.08859e+06	548602
		PE	2.02792e+08	1.9759e+08	2.24147e+08	2.28568e+08	1.96107e+08	7.32004	2.09841e+08	1.53604e+07	1.50933e+08	1.50793e+08	1.95144e+08	1.6507e+08	1.68484e+08	10.9155	1.66085e+08	1.81291e+07	1.96167e+08	1.73468e+08	2.44992e+08	2.22429e+08	273276736	17.7014	2.22066e+08	3.9309e+07	1.7773e+08	1.82859e+08	1.31804e+08	1.39233e+08	1.49397e+08	14.681	1.56205e+08	2.29324e+07
7.727	874.544	PI 36:5	1.03211e+06	728208	1.07138e+06	939247	930909	14.1362	940372	132933	427235	411813	529519	424359	367289	13.7839	432043	59552.4	1.01361e+06	859328	1.13677e+06	1.2937e+06	944608	16.204	1.0496e+06	170078	1.19671e+06	1.05659e+06	1.36182e+06	1.27873e+06	1.27574e+06	9.32397	1.23392e+06	115050
6.986	872.528	PI 36:6	276190	210192	302480	253791	266235	12.9671	261778	33945	122005	103590	127718	105256	105257	9.97293	112765	11246	288930	269057	306702	373366	274996	13.9211	302610	42126.7	337643	301726	343707	324061	337021	5.0965	328832	16758.9
		PI	1.3083e+06	938401	1.37386e+06	1.19304e+06	1.19714e+06	13.8212	1.20215e+06	166152	549240	515403	657236	529616	472546	12.6427	544808	68878.5	1.30254e+06	1.12839e+06	1.44347e+06	1.66707e+06	1219604	15.5834	1.35221e+06	210720	1.53435e+06	1.35831e+06	1.70552e+06	1.60279e+06	1.61276e+06	8.28721	1.56275e+06	129508
9.921	760.514	PS 34:2	4.63622e+06	4.02946e+06	5.42481e+06	4.16194e+06	4.35102e+06	12.2642	4.52069e+06	554429	1.48669e+06	1.46529e+06	1.72571e+06	1.61834e+06	1.64929e+06	6.96207	1.58906e+06	110632	5.51996e+06	4.37265e+06	5.62358e+06	6.22225e+06	4709964	14.0559	5.28968e+06	743510	5.41991e+06	4.88231e+06	5.24457e+06	5.11581e+06	6.16827e+06	9.11912	5.36617e+06	489348
12.773	842.59	PS 40:3	2.18741e+06	1.93668e+06	2.80527e+06	1.94546e+06	2.29292e+06	15.8868	2.23355e+06	354838	1.24297e+06	942677	1.31584e+06	1.02108e+06	978605	15.2592	1.10024e+06	167887	3.3238e+06	2.96908e+06	3.39218e+06	3.9219e+06	2578492	15.4932	3.23709e+06	501527	2.84856e+06	2.38616e+06	3.07024e+06	2.88726e+06	3.43809e+06	13.0358	2.92606e+06	381435
11.956	840.575	PS 40:4	2.81942e+06	1.20995e+06	3.27141e+06	2.49048e+06	1.02123e+06	46.1194	2.1625e+06	997330	272636	440413	1.28516e+06	1.51906e+06	664836	64.7013	836421	541175	1.86038e+06	751937	4.79342e+06	1.27041e+06	3735048	69.0773	2.48224e+06	1.71466e+06	3.28416e+06	889007	2.86221e+06	771948	3.46763e+06	58.5122	2.25499e+06	1.31944e+06
15.656	872.638	PS 42:2	1.38227e+07	1.01204e+07	2.55862e+07	1.28361e+07	1.639e+07	37.7016	1.57511e+07	5.93841e+06	9.27109e+06	6.53613e+06	1.29233e+07	7.13342e+06	7.49828e+06	29.8128	8.67244e+06	2.5855e+06	8.39197e+06	9.1261e+06	8.69639e+06	1.08924e+07	6091464	19.9381	8.63966e+06	1.72259e+06	2.24573e+07	1.41693e+07	2.1392e+07	1.77097e+07	2.3165e+07	19.0843	1.97787e+07	3.77462e+06
13.16	868.607	PS 42:4	5.67118e+06	5.04401e+06	6.75838e+06	5.35681e+06	5.81225e+06	11.3052	5.72853e+06	647619	3.44239e+06	2.69479e+06	3.41368e+06	2.72967e+06	3.11379e+06	11.6534	3.07886e+06	358792	5.69218e+06	6.41645e+06	7.31863e+06	9.27282e+06	5766884	21.4947	6.89339e+06	1.48172e+06	6.88452e+06	6.61216e+06	7.82417e+06	7.77486e+06	8.55119e+06	10.3909	7.52938e+06	782367
		PS	2.91369e+07	2.23405e+07	4.38461e+07	2.67908e+07	2.98674e+07	26.5574	3.03963e+07	8.07247e+06	1.57158e+07	1.20793e+07	2.06637e+07	1.40216e+07	1.39048e+07	21.4351	1.5277e+07	3.27465e+06	2.47883e+07	2.36362e+07	2.98242e+07	3.15798e+07	22881852	14.7211	2.65421e+07	3.90729e+06	4.08944e+07	2.89389e+07	4.03932e+07	3.42596e+07	4.47902e+07	16.5077	3.78553e+07	6.24903e+06
8.525	860.551	SQDG 36:4	768190	633028	923500	780416	777241	13.2404	776475	102808	414215	161045	182798	178003	171671	48.7538	221547	108012	1.14518e+06	774764	869063	1.26004e+06	845512	21.5626	978912	211079	1.27241e+06	779782	1.20293e+06	1.19347e+06	1.19786e+06	17.5368	1.12929e+06	198042
7.529	858.539	SQDG 36:5	686.709	709.779	4078.23	550.676	1567.4	97.8804	1518.56	1486.37	61.8812	745.161	1048.99	2025	1006.58	72.2561	977.523	706.32	2320.18	1597.7	760.504	754.579	912	53.7891	1268.99	682.58	1047.77	1592.98	1199.41	382.979	400.709	56.8414	924.771	525.653
6.929	856.526	SQDG 36:6	334449	238132	330412	352476	339853	14.4171	319064	45999.8	211208	157490	202297	150053	121638	22.2477	168537	37495.7	291974	306845	400315	363509	306844	13.8137	333897	46123.5	532748	355253	389944	447669	437638	15.5412	432650	67238.9
5.813	854.507	SQDG 36:7	154367	163442	262119	269047	178705	27.0293	205536	55554.9	238052	305923	280977	309541	295622	10.1449	286023	29016.8	5109.65	0	949.58	1622.71	864	116.219	1709.19	1986.41	381226	359705	295909	306605	411933	14.0325	351076	49264.8
		SQDG	1.25769e+06	1.03531e+06	1.52011e+06	1.40249e+06	1.29737e+06	13.8811	1.30259e+06	180814	863537	625203	667121	639622	589938	15.9332	677084	107881	1.44458e+06	1.08321e+06	1.27109e+06	1.62593e+06	1154132	16.7803	1.31579e+06	220793	2.18743e+06	1.49633e+06	1.88999e+06	1.94812e+06	2.04783e+06	13.5458	1.91394e+06	259259
18.133	708.615	TAG 40:2	1.72261e+06	1.5269e+06	1.88113e+06	1.55638e+06	1.67405e+06	8.49532	1.67221e+06	142060	1.82938e+06	1.29066e+06	901435	723412	1009250	37.4982	1.15083e+06	431539	51171.1	58557.5	31869.7	29589.7	78872	40.6532	50012	20331.5	2.65461e+06	2.53927e+06	2.32474e+06	2.28047e+06	2.52564e+06	6.37799	2.46495e+06	157214
16.809	706.6	TAG 40:3	9.98692e+06	8.44168e+06	1.03056e+07	9.24451e+06	9.87082e+06	7.72202	9.5699e+06	738990	1.1229e+07	7.20195e+06	5.903e+06	4.32587e+06	5.75747e+06	38.2682	6.88345e+06	2.63417e+06	99070.2	0	113962	95659.3	297756	89.4239	121290	108462	1.44708e+07	1.36024e+07	1.28334e+07	1.28181e+07	1.39635e+07	5.3141	1.35376e+07	719404
15.476	704.584	TAG 40:4	3.49453e+06	3.00659e+06	3.96385e+06	3.292e+06	3.84467e+06	11.1713	3.52033e+06	393268	4.16991e+06	2.93891e+06	2.60693e+06	1592575	2.26262e+06	35.1611	2.71419e+06	954339	38649.1	0	89189.1	109788	173440	81.1137	82213.1	66686.2	5.57963e+06	4.84259e+06	4.82284e+06	4.81137e+06	4.9413e+06	6.56682	4.99955e+06	328311
21.552	794.725	TAG 46:1	85170.9	82078.9	115520	82098	87172.4	15.7105	90408.1	14203.5	39680.7	141897	156821	134744	125477	38.5791	119724	46188.4	259474	193736	467866	589615	182528	53.5055	338644	181193	91178.3	74168.4	77903.2	68905.8	90844	12.4415	80599.9	10027.9
21.177	792.709	TAG 46:2	1.90057e+06	1.81802e+06	2.60325e+06	1.89955e+06	1.92797e+06	15.9202	2.02987e+06	323160	1.57054e+06	1.98369e+06	2.10792e+06	1.37877e+06	1758875	16.8629	1.75996e+06	296779	573399	288828	728462	875190	557080	36.1908	604592	218806	2.31706e+06	2.06672e+06	2.06207e+06	1.90631e+06	2.50755e+06	10.9778	2.17194e+06	238431
20.828	790.693	TAG 46:3	177972	190129	218694	216716	185915	9.41212	197885	18625.2	177681	170358	142608	86221.9	131145	25.7204	141603	36420.8	29390.4	13485.6	35735.3	44747.3	34540	36.5054	31579.7	11528.3	249389	234867	268874	268298	227855	7.51629	249856	18779.9
19.801	788.679	TAG 46:4	973117	1.95589e+06	2.13116e+06	1.05049e+06	1.56433e+06	33.9118	1.535e+06	520545	2.85846e+06	2.07183e+06	1.54259e+06	914784	1.64663e+06	39.7884	1.80686e+06	718919	166325	74727	185895	189158	214732	32.4606	166167	53938.9	3.11485e+06	3.28032e+06	3.08416e+06	3.05148e+06	3.56775e+06	6.63367	3.21971e+06	213585
18.624	786.662	TAG 46:5	3.55946e+06	3.32462e+06	4.17983e+06	3.62466e+06	3.84266e+06	8.70892	3.70625e+06	322774	4.64023e+06	2.42146e+06	1.73138e+06	1.04618e+06	1.90106e+06	58.4502	2.34806e+06	1.37245e+06	224711	109632	226647	212421	248256	26.6665	204333	54488.7	4.64581e+06	4.95665e+06	4.74687e+06	4.74128e+06	5.39129e+06	6.10792	4.89638e+06	299067
22.162	824.77	TAG 48:0	31370.3	33612	42445.6	35155.4	6047.02	46.6672	29726	13872.3	1103.96	71641.9	79899.1	124544	71092.1	63.4887	69656.2	44223.8	360044	301575	446424	457875	271020	22.8166	367388	83825.5	37522.3	29119.3	33627.6	34167.2	42134.8	13.7224	35314.2	4845.95
21.86	822.756	TAG 48:1	383987	376968	546051	390068	404326	16.8997	420280	71025.9	182871	720077	786352	778178	753276	40.2314	644151	259151	730189	486644	1.04757e+06	1.02628e+06	699064	29.7704	797948	237552	476293	356691	424185	376483	498823	14.4014	426495	61421.1
21.696	820.741	TAG 48:2	23677.2	16116.7	27690.5	24932.4	15564.3	25.2572	21596.2	5454.59	17636.1	50903.2	58841.5	64662.5	55006.6	37.3833	49410	18471.1	72719.3	59126.4	113319	106806	90560	25.6854	88506.2	22733.1	12248.4	15200	23909.1	18209.7	18092.2	24.6648	17531.9	4324.21
21.247	818.726	TAG 48:3	1.06143e+07	1.0496e+07	1.42711e+07	1.07817e+07	1.08515e+07	14.1139	1.14029e+07	1.6094e+06	8.64431e+06	1.00333e+07	9.96698e+06	6.8582e+06	9.37685e+06	14.5854	8.97593e+06	1.30917e+06	2.16803e+06	893868	2.19497e+06	2.26617e+06	2548864	31.9884	2.01438e+06	644368	1.34089e+07	1.22148e+07	1.16869e+07	1.06808e+07	1.43376e+07	11.5199	1.24658e+07	1.43605e+06
20.864	816.713	TAG 48:4	727734	855246	875401	1.02795e+06	779100	13.3994	853086	114308	667936	677842	511464	419462	653289	19.637	585999	115072	113592	41410.9	122987	135817	140372	36.2905	110836	40222.9	1.02957e+06	1.03497e+06	1.11326e+06	1.19418e+06	917617	9.76012	1.05792e+06	103254
20.053	814.696	TAG 48:5	9.92293e+06	1.40241e+07	1.26729e+07	0	881643	88.2499	7.50031e+06	6.61902e+06	2.00668e+07	1.15592e+07	8.61312e+06	4.59748e+06	8.31901e+06	54.7906	1.06311e+07	5.82485e+06	933930	409549	816517	1.00094e+06	1192088	33.4804	870604	291482	1.99878e+07	2.21353e+07	2.009e+07	2.00589e+07	2.4464e+07	9.19876	2.13472e+07	1.96368e+06
19.249	812.679	TAG 48:6	447598	435382	527918	457514	488313	7.89352	471345	37205.7	616408	318552	188291	118478	232513	65.7452	294848	193849	65815.8	5548.85	83571.4	51124.5	35460	61.6857	48304.1	29796.7	693010	805154	711132	796565	771780	6.71334	755528	50721.1
22.118	850.788	TAG 50:1	5.66659e+06	5.94332e+06	8.13216e+06	6.06428e+06	5.63674e+06	16.64	6.28862e+06	1.04643e+06	2.37609e+06	1.4026e+07	1.4553e+07	1.61776e+07	1.54825e+07	45.7771	1.2523e+07	5.73267e+06	1.27983e+07	7.81662e+06	1.52241e+07	1.35759e+07	16712348	25.5613	1.32255e+07	3.3806e+06	6.71098e+06	6.19534e+06	5.80135e+06	6.2418e+06	7.01165e+06	7.40338	6.39222e+06	473241
22.117	848.765	TAG 50:2	263361	2.67073e+06	3.17833e+06	2.73221e+06	2.29341e+06	51.2697	2.22761e+06	1.14209e+06	1.29137e+06	839974	884530	1.30923e+06	1.17196e+06	20.3194	1.09941e+06	223394	862522	745132	1.57806e+06	1.30865e+06	1928004	38.335	1.28447e+06	492403	2.86471e+06	271035	2.5386e+06	2.5858e+06	2.96382e+06	49.8038	2.24479e+06	1.11799e+06
21.261	844.743	TAG 50:4	7.04143e+07	7.23124e+07	8.55649e+07	7.2115e+07	7.13155e+07	8.49696	7.43444e+07	6.31702e+06	5.72982e+07	6.83288e+07	6.6935e+07	4.42383e+07	6.21265e+07	16.249	5.97853e+07	9.7145e+06	1.47069e+07	5.55786e+06	1.40968e+07	1.37954e+07	17751540	34.4626	1.31817e+07	4.54276e+06	8.04787e+07	8.10737e+07	7.36074e+07	7.03568e+07	9.23442e+07	10.6396	7.95722e+07	8.46617e+06
20.854	842.727	TAG 50:5	7.77936e+07	8.17716e+07	9.10174e+07	8.06683e+07	7.92572e+07	6.33783	8.21016e+07	5.20346e+06	8.1032e+07	6.11671e+07	5.0822e+07	3.28124e+07	5.24737e+07	31.4995	5.56614e+07	1.75331e+07	9.11486e+06	3.12814e+06	8.11346e+06	9.02128e+06	11841664	38.5956	8.24388e+06	3.18178e+06	9.36757e+07	1.04284e+08	8.82892e+07	8.82486e+07	1.10813e+08	10.3968	9.7062e+07	1.00913e+07
20.503	840.71	TAG 50:6	1.22007e+06	1.2381e+06	1.36635e+06	1.41574e+06	1.22093e+06	7.13123	1.29224e+06	92152.4	1.06406e+06	1.04921e+06	805305	721988	1.05748e+06	17.3896	939608	163394	220149	79910.9	245088	231095	262984	35.2624	207846	73291.3	1.39768e+06	1.45638e+06	1.42452e+06	1.53318e+06	1.38734e+06	4.07275	1.43982e+06	58640.1
19.656	838.693	TAG 50:7	282089	294309	318850	306872	314495	4.97442	303323	15088.6	287525	186797	134983	106816	171062	38.8803	177436	68987.9	0	0	0	0	0	#DIV/0!	0	0	379618	419316	375428	423170	398986	5.49787	399304	21953.2
18.25	836.677	TAG 50:8	1.5825e+06	1.58081e+06	1.74828e+06	1.51226e+06	1.77987e+06	7.10866	1.64074e+06	116635	1.83945e+06	1.10271e+06	773138	582869	815105	48.2106	1.02265e+06	493027	0	0	0	0	0	#DIV/0!	0	0	2.35377e+06	2.51733e+06	2.18103e+06	2.3521e+06	2.52633e+06	5.96897	2.38611e+06	142426
17.078	834.662	TAG 50:9	2.05875e+06	1.71925e+06	2.15517e+06	1.87434e+06	2.0954e+06	9.07966	1.98058e+06	179830	2.04794e+06	1.03996e+06	780755	524341	870207	55.7403	1.05264e+06	586745	41587.7	34112.1	66130.3	42098.9	82868	38.2892	53359.4	20430.9	2.94566e+06	2.59564e+06	2.67478e+06	2.70702e+06	2.87948e+06	5.30626	2.76052e+06	146480
22.735	880.833	TAG 52:0	346383	151211	300068	317358	341401	27.6384	291284	80506.2	44660.9	53409.7	51452.4	41893.8	47542.8	9.90376	47791.9	4733.19	42074.6	32436.8	58016.8	70750.9	80624	34.937	56780.6	19837.4	240815	275189	350455	253356	333479	16.7881	290659	48796.2
22.467	878.818	TAG 52:1	4.85742e+06	4.52764e+06	4.97524e+06	4.42784e+06	3.89469e+06	9.34743	4.53657e+06	424052	1.49118e+06	3172400	1.9656e+07	1.8338e+07	2.07887e+07	74.9714	1.26893e+07	9.51331e+06	1.35347e+07	7.72789e+06	1.5718e+07	1.53792e+07	20197724	31.1079	1.45115e+07	4.51424e+06	5.09356e+06	4.84238e+06	4.95909e+06	4.59764e+06	5.23973e+06	4.95522	4.94648e+06	245109
22.332	876.803	TAG 52:2	9.66701e+06	1.12635e+07	1.21709e+07	1.10408e+07	1.03434e+07	8.70224	1.08971e+07	948293	4.18585e+06	4.13545e+06	4.17333e+06	4.98864e+06	5.15128e+06	11.0319	4.52691e+06	499405	3.09723e+06	2.15119e+06	4.6781e+06	3.84855e+06	5479168	33.84	3.85085e+06	1.30313e+06	1.13338e+07	1.12103e+07	1.01416e+07	1.0553e+07	1.19963e+07	6.51801	1.1047e+07	720045
21.889	874.792	TAG 52:3	8.02612e+07	8.18586e+07	8.74617e+07	8.27621e+07	7.37935e+07	6.08801	8.12274e+07	4.94513e+06	3.79862e+07	194888800	2.05135e+08	214109425	2.07466e+08	43.7346	1.71917e+08	7.51873e+07	1.87958e+08	1.00539e+08	2.04353e+08	1.74858e+08	212422608	25.3572	1.76026e+08	4.46352e+07	8.02782e+07	8.1557e+07	7.18341e+07	7.43009e+07	8.85431e+07	8.27408	7.93027e+07	6.56157e+06
21.628	872.782	TAG 52:4	1.91689e+08	1.9601e+08	2.40469e+08	2.02233e+08	1.85703e+08	10.6688	2.03221e+08	2.16812e+07	1.19098e+08	3.38961e+08	3.00375e+08	349255825	3.5836e+08	34.0392	2.9321e+08	9.98064e+07	3.12026e+08	1.65075e+08	3.23008e+08	2.82002e+08	344138816	24.8281	2.8525e+08	7.08221e+07	2.19104e+08	2.26064e+08	1.79546e+08	2.03416e+08	2.44886e+08	11.4683	2.14603e+08	2.46113e+07
21.325	870.766	TAG 52:5	3.02201e+08	3.07872e+08	3.4109e+08	3.14529e+08	2.95438e+08	5.63854	3.12226e+08	1.7605e+07	2.16005e+08	4.2299e+08	4.17616e+08	389411275	4.34318e+08	24.196	3.76068e+08	9.09935e+07	2.79569e+08	1.32877e+08	2.82809e+08	2.52964e+08	321242208	28.3182	2.53892e+08	7.18976e+07	3.16961e+08	3.2392e+08	2.81609e+08	2.88851e+08	3.50086e+08	8.88044	3.12285e+08	2.77323e+07
21.096	868.752	TAG 52:6	6.11743e+07	6.0868e+07	6.78398e+07	6.25666e+07	5.70254e+07	6.31339	6.18948e+07	3.90766e+06	1.16634e+08	5.57535e+07	5.11834e+07	3.64152e+07	2.12407e+07	64.6637	5.62454e+07	3.63703e+07	2.07776e+07	1.37624e+06	2.06345e+06	2.7389e+07	39883528	90.819	1.8298e+07	1.6618e+07	6.35521e+07	0	5.9753e+07	6.01464e+07	7.17254e+07	56.6911	5.10354e+07	2.89325e+07
20.383	866.726	TAG 52:7	9.97419e+07	1.07145e+08	1.1157e+08	1.01114e+08	9.77378e+07	5.54033	1.03462e+08	5.73212e+06	8.62223e+07	6.79602e+07	4.44361e+07	3.71824e+07	5.85825e+07	32.9951	5.88767e+07	1.94265e+07	1.04754e+07	3.83983e+06	9.69446e+06	1.00462e+07	13358088	36.6096	9.48279e+06	3.47161e+06	1.12427e+08	1.37779e+08	1.03064e+08	1.18308e+08	1.24905e+08	10.9672	1.19297e+08	1.30835e+07
19.618	864.71	TAG 52:8	5.75138e+07	6.79689e+07	7.13906e+07	5.97314e+07	6.76081e+07	9.12813	6.48426e+07	5.91891e+06	6.26983e+07	3.80218e+07	2.41e+07	1.9229e+07	3.25096e+07	48.0087	3.53118e+07	1.69527e+07	4.67013e+06	1.85153e+06	4.53064e+06	4.50053e+06	5644144	33.3875	4.2394e+06	1.41543e+06	8.35825e+07	9.17164e+07	7.62171e+07	7.95077e+07	9.079e+07	8.08126	8.43627e+07	6.81757e+06
18.469	862.695	TAG 52:9	2.46674e+07	2.48514e+07	2.75088e+07	24883250	2.75134e+07	5.74415	2.58848e+07	1.48686e+06	2.61815e+07	1.33787e+07	8.52286e+06	6.12855e+06	1.12447e+07	59.6841	1.30913e+07	7.81341e+06	1.14666e+06	361233	1.10911e+06	1.11988e+06	1488580	39.5781	1.04509e+06	413628	3.31316e+07	3.55724e+07	3.11874e+07	3.22083e+07	3.57888e+07	6.0771	3.35777e+07	2.04055e+06
22.971	908.864	TAG 54:0	1.16753e+06	58403.8	170340	130054	575260	110.32	420317	463696	245750	57222.6	33230.5	38231.2	47792.8	107.335	84445.4	90639.9	34136	24109.2	54331.9	68205.1	56764	37.7545	47509.2	17936.9	145809	166937	197707	530845	168528	67.1755	241965	162541
22.615	906.849	TAG 54:1	5.70842e+07	5.28121e+07	6.88121e+07	4.75491e+07	4.73771e+07	16.1677	5.47269e+07	8.84809e+06	1.03427e+07	3.74497e+07	3.12026e+07	2.32128e+07	3.37473e+07	39.6103	2.7191e+07	1.07704e+07	1.72834e+07	8.45488e+06	2.00765e+07	2.11534e+07	32231584	43.0269	1.984e+07	8.53653e+06	6.24164e+07	5.94756e+07	5.46747e+07	56338000	7.06853e+07	10.3994	6.0718e+07	6.31431e+06
22.487	904.836	TAG 54:2	7.63902e+07	7.73149e+07	8.69198e+07	7.25266e+07	6.8725e+07	8.91417	7.63753e+07	6.80822e+06	2.13159e+07	3.39227e+07	3.03131e+07	1.87457e+08	2.32307e+08	99.6406	1.01063e+08	1.007e+08	1.45894e+08	7.4021e+07	1.94858e+07	1.5988e+08	201655120	60.4952	1.20187e+08	7.27074e+07	8.07427e+07	7.61982e+07	7.31714e+07	7.6753e+07	8.31352e+07	5.04783	7.80001e+07	3.93731e+06
22.296	902.823	TAG 54:3	6.1054e+07	6.59334e+07	7.58496e+07	6.37423e+07	6.01764e+07	9.62893	6.53511e+07	6.29262e+06	2.6085e+07	4.7158e+07	4.4406e+07	46062375	5.20187e+07	23.0607	4.3146e+07	9.94979e+06	3.12365e+07	1.90313e+07	3.75839e+07	3.56883e+07	42076580	26.5254	3.31233e+07	8.78608e+06	6.89638e+07	6.7617e+07	6.44228e+07	6.13737e+07	7.09461e+07	5.68948	6.66647e+07	3.79288e+06
22.066	900.807	TAG 54:4	7.96355e+07	8.10745e+07	9.03792e+07	8.59678e+07	7.82079e+07	6.05742	8.3053e+07	5.03086e+06	3.76731e+07	1.70127e+08	1.71629e+08	5.85703e+07	1.60455e+08	55.0498	1.19691e+08	6.58896e+07	4.36376e+07	2.09383e+07	4.27047e+07	3.84822e+07	51746408	28.9452	3.95018e+07	1.14339e+07	8.26941e+07	8.12213e+07	7.47551e+07	7.83927e+07	9.085e+07	7.35551	8.15826e+07	6.00082e+06
21.783	898.793	TAG 54:5	6.92264e+07	7.59981e+07	7.19575e+07	7.44723e+07	6.68128e+07	5.22962	7.16934e+07	3.74929e+06	3.83982e+07	1.42192e+08	6.24535e+07	6.34709e+07	6.74367e+07	52.648	7.47902e+07	3.93756e+07	4.85669e+07	2.22163e+07	4.81412e+07	4.21891e+07	54315228	28.8499	4.30858e+07	1.24302e+07	6.3808e+07	7.56427e+07	6.20281e+07	6.52336e+07	7.50025e+07	9.47553	6.8343e+07	6.47586e+06
21.358	896.779	TAG 54:6	3.01616e+08	3.17991e+08	3.25393e+08	327280000	3.03487e+08	3.8186	3.15153e+08	1.20344e+07	2.18989e+08	5.25361e+08	4.84583e+08	491422050	5.45854e+08	29.4138	4.53242e+08	1.33316e+08	3.9914e+08	1.91324e+08	3.91461e+08	3.50617e+08	440332768	27.259	3.54575e+08	9.66534e+07	3.08819e+08	3.37957e+08	2.74767e+08	2.8594e+08	3.39032e+08	9.48623	3.09303e+08	2.93412e+07
21.005	894.767	TAG 54:7	4.90468e+08	2.33169e+08	5.19511e+08	4.98927e+08	4.90988e+08	26.846	4.46613e+08	1.19898e+08	3.54759e+08	6.49746e+08	5.55772e+08	524901550	6.35443e+08	21.718	5.44124e+08	1.18173e+08	3.33114e+08	1.33446e+08	3.18397e+08	2.95606e+08	387877120	32.6229	2.93688e+08	9.58095e+07	4.68306e+08	2.34382e+08	4.39245e+08	2.04528e+08	4.94969e+08	37.3868	3.68286e+08	1.3769e+08
20.72	892.75	TAG 54:8	3.92828e+07	4.251e+07	3.79285e+07	4.14517e+07	4.03212e+07	4.45098	4.02988e+07	1.79369e+06	3.46499e+07	2.62959e+07	1.51133e+07	1.31233e+07	2.36304e+07	38.7507	2.25626e+07	8.74315e+06	3.18307e+06	715037	2.97838e+06	3.13116e+06	4338920	46.0369	2.86931e+06	1.32094e+06	4.07743e+07	5.67449e+07	4.39695e+07	5.47352e+07	4.72276e+07	14.099	4.86903e+07	6.86486e+06
20.06	890.73	TAG 54:9	0	4.40585e+07	3.41343e+06	0	3.85125e+06	184.898	1.02646e+07	1.89791e+07	2.39869e+07	1.14587e+07	6.1771e+06	4125900	8.96499e+06	71.3021	1.09427e+07	7.80239e+06	772197	298253	776445	795722	1052980	36.9635	739119	273205	2.29791e+07	3.25478e+07	2.54232e+07	2.98985e+07	2.86371e+07	13.4708	2.78971e+07	3.75795e+06
22.852	934.882	TAG 56:1	9.13136e+07	6.85754e+07	1.1492e+08	5.0537e+07	6.20618e+07	33.1322	7.74816e+07	2.56714e+07	1.66569e+07	2.64079e+07	1.82787e+07	1.14605e+07	1.82475e+07	29.4672	1.82103e+07	5.36607e+06	1.0362e+07	4.07257e+06	1.14847e+07	1.24587e+07	20634432	50.1904	1.18025e+07	5.92371e+06	9.67754e+07	9.49961e+07	7.39308e+07	5.70928e+07	1.14639e+08	25.4788	8.74869e+07	2.22906e+07
22.653	932.869	TAG 56:2	2.71892e+08	2.66411e+08	3.33731e+08	2.33836e+08	2.37214e+08	14.9507	2.68617e+08	4.01601e+07	5.75068e+07	2.36181e+08	1.7849e+08	1.31467e+08	1.94945e+08	42.7922	1.59718e+08	6.83468e+07	1.00593e+08	4.40291e+07	1.0609e+08	1.04453e+08	153126704	38.0939	1.01658e+08	3.87257e+07	3.16175e+08	3.2255e+08	2.61525e+08	2.76275e+08	3.45142e+08	11.3317	3.04334e+08	3.44863e+07
22.557	930.855	TAG 56:3	1.89854e+08	1.92756e+08	1.9881e+08	181502000	1.65516e+08	6.93829	1.85688e+08	1.28835e+07	4.10971e+06	2.41417e+07	2.07722e+07	1.92133e+07	2.51979e+07	45.5073	1.8687e+07	8.50394e+06	1.18654e+07	6.51408e+06	1.51153e+07	1.34465e+07	20432688	37.5024	1.34748e+07	5.05337e+06	1.95761e+08	2.01942e+08	1.72872e+08	1.87682e+08	2.1096e+08	7.47584	1.93843e+08	1.44914e+07
22.263	928.841	TAG 56:4	2.14971e+08	2.10876e+08	1.59045e+08	1.64097e+08	1.34632e+08	19.75	1.76724e+08	3.4903e+07	6.04479e+07	3.89996e+08	3.83255e+08	379161425	407122000	45.5914	3.23996e+08	1.47715e+08	3.92768e+08	2.06624e+08	4.10048e+08	3.58665e+08	449346688	25.744	3.6349e+08	9.35769e+07	1.59254e+08	2.35012e+08	1.39373e+08	1.45159e+08	1.68943e+08	22.6465	1.69548e+08	3.83967e+07
22.064	926.826	TAG 56:5	2.60416e+08	2.77905e+08	2.81662e+08	2.80999e+08	2.53719e+08	4.78375	2.7094e+08	1.29611e+07	1.03796e+08	4.40454e+08	4.28886e+08	460741450	4.6233e+08	40.7704	3.79241e+08	1.54618e+08	5.22125e+08	2.9012e+08	5.33505e+08	4.73081e+08	578499904	23.4208	4.79466e+08	1.12295e+08	2.6583e+08	2.84061e+08	2.39389e+08	2.51546e+08	2.28484e+08	8.61684	2.53862e+08	2.18749e+07
21.879	924.81	TAG 56:6	3.05999e+08	3.17063e+08	3.40343e+08	3.2682e+08	3.038e+08	4.7579	3.18805e+08	1.51684e+07	1.77599e+08	4.41453e+08	4.25329e+08	3.77469e+07	4.63941e+08	61.7702	3.09214e+08	1.91002e+08	3.29e+07	1.53021e+07	4.01879e+07	3.63697e+07	39011460	30.9881	3.27542e+07	1.01499e+07	3.20066e+08	3.30786e+08	2.85891e+08	2.94829e+08	3.52772e+08	8.55344	3.16869e+08	2.71032e+07
21.494	922.8	TAG 56:7	3.63564e+08	3.69004e+08	4.01944e+08	3.80235e+08	3.59215e+08	4.56145	3.74792e+08	1.7096e+07	2.35175e+08	4.41061e+08	4.12567e+08	415174250	4.5362e+08	22.7581	3.91519e+08	8.91024e+07	3.85683e+08	1.80237e+08	3.77901e+08	3.36377e+08	417423872	27.572	3.39524e+08	9.36138e+07	3.75157e+08	3.90782e+08	3.37299e+08	3.44091e+08	4.15247e+08	8.71394	3.72515e+08	3.24608e+07
21.201	920.778	TAG 56:8	1.84939e+07	2.01264e+07	1.89682e+07	2.29029e+07	1.89202e+07	9.02268	1.98823e+07	1.79392e+06	1.5484e+07	1.49045e+07	1.13891e+07	7426450	1.25891e+07	26.0846	1.23586e+07	3.2237e+06	2.38456e+06	801029	2.35468e+06	2.48056e+06	3458376	41.5017	2.29584e+06	952812	2.18757e+07	2.45301e+07	2.1507e+07	2.28122e+07	2.06723e+07	6.61634	2.22795e+07	1.47408e+06
20.631	918.759	TAG 56:9	7.93086e+07	8.04242e+07	8.21023e+07	7.42708e+07	7.44935e+07	4.55052	7.81199e+07	3.55486e+06	8.28855e+07	4.74111e+07	3.00398e+07	1.994e+07	3.61859e+07	56.0595	4.32925e+07	2.42695e+07	6.6656e+06	1.9e+06	5.77744e+06	6.56886e+06	9197676	43.8167	6.02192e+06	2.6386e+06	8.72678e+07	1.0183e+08	8.3659e+07	8.21022e+07	1.01509e+08	10.5989	9.12736e+07	9.67399e+06
22.946	962.904	TAG 58:1	8.9223e+06	6.86165e+06	2.78442e+07	4.34099e+06	4.06634e+06	95.5861	1.04071e+07	9.94773e+06	1.12778e+06	2.24591e+06	1.35422e+06	853597	1.57921e+06	36.9031	1.43214e+06	528505	816303	285284	673025	746923	1272716	46.5502	758850	353246	9.26969e+06	1.27817e+07	6.9802e+06	2.47382e+07	1.1619e+07	52.6814	1.30778e+07	6.88956e+06
22.93	960.905	TAG 58:2	3.03832e+08	2.60829e+08	3.81106e+08	1.95734e+08	2.34537e+08	25.8287	2.75207e+08	7.10824e+07	5.09604e+07	9.30069e+07	7.21644e+06	4.98637e+06	8.64152e+06	117.167	3.29623e+07	3.86209e+07	4.72527e+06	1.16544e+07	5.10735e+06	3.40652e+07	54154048	98.5502	2.19413e+07	2.16232e+07	3.35732e+08	3.51451e+08	2.67082e+08	1.47427e+08	3.81205e+08	31.4597	2.9658e+08	9.33029e+07
22.746	958.895	TAG 58:3	1.7802e+08	191132000	2.94755e+08	0	9.47445e+06	94.2916	1.34676e+08	1.26988e+08	0	0	0	0	0	#DIV/0!	0	0	0	0	0	0	0	#DIV/0!	0	0	3.02799e+08	2.95861e+08	2.30095e+08	2.59705e+08	3.06008e+08	11.8162	2.78894e+08	3.29546e+07
22.365	954.852	TAG 58:5	1.00863e+08	1.10908e+08	1.09785e+08	1.07941e+08	9.61666e+07	6.04402	1.05133e+08	6.35424e+06	4.36118e+07	2.21689e+08	2.23085e+08	1.00447e+07	2.35965e+08	75.1448	1.46879e+08	1.10372e+08	8.84839e+06	4.50943e+06	1.10169e+07	1.09239e+07	12330740	32.2148	9.52588e+06	3.06874e+06	1.0902e+08	1.14871e+08	9.63166e+07	9.83613e+07	1.16452e+08	8.6682	1.07004e+08	9.27532e+06
22.064	952.836	TAG 58:6	5.30255e+07	5.88236e+07	5.76406e+07	5.77236e+07	5.20249e+07	5.53119	5.58476e+07	3.08904e+06	2.78831e+07	1.12928e+08	1.16052e+08	112241700	1.19591e+08	40.0649	9.77391e+07	3.91591e+07	1.21963e+08	5.44489e+07	1.25311e+08	1.07509e+08	139949488	30.081	1.09836e+08	3.30398e+07	5.67046e+07	5.938e+07	4.94071e+07	5.08714e+07	6.02395e+07	8.9179	5.53205e+07	4.93343e+06
21.823	950.819	TAG 58:7	3.71208e+07	3.99644e+07	3.97164e+07	3.93799e+07	3.66472e+07	4.04033	3.85657e+07	1.55818e+06	2.01901e+07	6.31109e+07	6.35722e+07	57278375	6.48489e+07	35.3402	5.38001e+07	1.90131e+07	5.53981e+07	2.26643e+07	5.58031e+07	4.82916e+07	62030152	31.5715	4.88374e+07	1.54187e+07	3.87292e+07	4.0132e+07	3.40368e+07	3.36819e+07	4.1677e+07	9.60762	3.76514e+07	3.6174e+06
23.32	990.943	TAG 60:1	2.49844e+07	2.49901e+07	3.18807e+07	1.58845e+07	1.18303e+07	36.5249	2.1914e+07	8.00407e+06	6.2143e+06	1.58965e+06	1.1095e+06	578431	962322	111.599	2.09084e+06	2.33335e+06	899939	341845	1.05932e+06	1.42339e+06	2547404	65.4593	1.25438e+06	821108	1.84467e+07	2.56695e+07	1.9292e+07	2.16629e+07	2.74462e+07	17.4855	2.25034e+07	3.93485e+06
23.229	988.934	TAG 60:2	1.03236e+07	7.76877e+06	1.05354e+07	4.65673e+06	4.46999e+06	38.8999	7.5509e+06	2.93729e+06	3.12457e+06	932365	585216	302525	600276	103.573	1.10899e+06	1.14862e+06	362461	23551.7	436261	573220	1049308	76.2815	488960	372986	7.34535e+06	1.15865e+07	7.35111e+06	9.83409e+06	1.14623e+07	22.0275	9.51586e+06	2.0961e+06
22.774	984.898	TAG 60:4	1.84301e+08	1.72124e+08	1.91616e+08	1.45653e+08	1.3559e+08	14.6677	1.65857e+08	2.43275e+07	3.47284e+07	7.34935e+06	4.93179e+06	3.39002e+06	5.82549e+06	117.437	1.1245e+07	1.32058e+07	3.22304e+06	1.16571e+06	2.9279e+06	2.96747e+06	4626940	41.2935	2.98221e+06	1.23146e+06	1.85754e+08	2.04322e+08	1.54509e+08	1.72788e+08	2.03182e+08	11.4558	1.84111e+08	2.10915e+07
22.501	982.881	TAG 60:5	4.10011e+07	4.35677e+07	4.00622e+07	3.6681e+07	3.26185e+07	10.9287	3.87861e+07	4.23881e+06	1.13619e+07	5.32129e+07	5.03636e+07	3.3802e+07	4.99239e+07	44.2891	3.97329e+07	1.75973e+07	3.59257e+07	1.43669e+07	3.66612e+07	3.20647e+07	44072616	33.9977	3.26182e+07	1.10895e+07	4.04322e+07	4.64273e+07	3.62048e+07	3.83135e+07	4.35002e+07	9.93106	4.09756e+07	4.06931e+06
22.308	980.865	TAG 60:6	7.04172e+06	8.22855e+06	6.40677e+06	7.59796e+06	6.65036e+06	10.2547	7.18507e+06	736806	3.57487e+06	1.58192e+07	1.63593e+07	1.25111e+07	1.60777e+07	42.1517	1.28684e+07	5.42426e+06	1.51535e+07	5.96337e+06	1.51797e+07	1.2802e+07	16753100	32.4105	1.31703e+07	4.26857e+06	6.84467e+06	8.16945e+06	6.31742e+06	6.56526e+06	7.37425e+06	10.4461	7.05421e+06	736889
20.705	976.833	TAG 60:8	1.39078e+06	1.63513e+06	1.82638e+06	1.56644e+06	1.44164e+06	10.9512	1.57207e+06	172162	767428	151671	105401	204100	280888	88.8657	301898	268283	108719	48419.5	122042	83721.6	111912	31.1603	94962.9	29590.7	299175	1.75539e+06	1.45065e+06	1.29538e+06	1.35986e+06	44.6814	1.23209e+06	550515
19.799	974.814	TAG 60:9	348867	1.59432e+06	1.88287e+06	950476	1.36055e+06	48.7218	1.22742e+06	598019	907686	1.45097e+06	1.39836e+06	1.43374e+06	1.32006e+06	17.3701	1.30216e+06	226187	627570	236603	644832	563311	698716	33.2017	554207	184006	1.53246e+06	1.54671e+06	1.23697e+06	1.30794e+06	1.59102e+06	11.0314	1.44302e+06	159185
23.588	1018.97	TAG 62:1	5.0786e+06	5.55613e+06	6.20146e+06	4.8307e+06	2.31934e+06	30.8623	4.79725e+06	1.48054e+06	1.06177e+06	265658	185542	101653	121500	116.508	347226	404547	182882	62224.1	214143	393949	632632	74.6906	297166	221955	2.71859e+06	4.75467e+06	3.5706e+06	3.85832e+06	4.82927e+06	22.2694	3.94629e+06	878815
23.319	1016.96	TAG 62:2	5.42571e+07	5.22677e+07	6.62576e+07	3.24458e+07	2.63323e+07	35.6095	4.63121e+07	1.64915e+07	1.38325e+07	3.21625e+06	2.06114e+06	1.0757e+06	1.78689e+06	121.335	4.3945e+06	5.33206e+06	1.68608e+06	547615	1.92234e+06	2.32319e+06	4512308	66.052	2.19831e+06	1.45203e+06	3.86971e+07	5.65537e+07	4.02083e+07	4.66608e+07	5.87394e+07	19.0656	4.81719e+07	9.18426e+06
23.078	1014.94	TAG 62:3	1.43354e+08	1.1028e+08	1.63136e+08	6.03189e+07	7.82275e+07	38.748	1.11063e+08	4.30348e+07	3.6071e+07	1.60769e+07	9.41047e+06	4.76513e+06	8.99954e+06	82.4517	1.50646e+07	1.2421e+07	6.86676e+06	2.05102e+06	7.02274e+06	6.97361e+06	12595804	52.5775	7.10199e+06	3.73404e+06	1.32122e+08	1.58544e+08	9.7885e+07	1.29068e+08	1.51909e+08	17.7324	1.33905e+08	2.37446e+07
22.884	1012.93	TAG 62:4	1.00438e+08	9.04065e+07	1.18228e+08	6.00413e+07	7.23771e+07	25.9467	8.82982e+07	2.29104e+07	3.07173e+07	2.35777e+07	1.58195e+07	8.44806e+06	1.61599e+07	44.7716	1.89445e+07	8.48176e+06	1.09168e+07	3.36797e+06	1.09419e+07	9.9495e+06	16330084	44.8365	1.03012e+07	4.61872e+06	1.01635e+08	1.15801e+08	7.75451e+07	9.17444e+07	1.19128e+08	17.0039	1.01171e+08	1.7203e+07
22.813	1010.91	TAG 62:5	2.64956e+07	2.51323e+07	2.76509e+07	1.56116e+06	20765000	53.1795	2.0321e+07	1.08066e+07	542262	713813	492914	274309	447385	32.1711	494137	158969	316991	147055	349382	368956	565904	42.72	349658	149374	2.63899e+07	3.03898e+07	2.15635e+07	2.47845e+07	2.91102e+07	13.268	2.64476e+07	3.50907e+06
22.606	1008.9	TAG 62:6	2.77572e+06	3.06922e+06	2.54312e+06	2.78524e+06	2.45058e+06	8.85906	2.72478e+06	241390	57096.5	214710	185937	131659	200250	40.8602	157930	64530.6	158004	65859.2	151824	146062	222552	37.4326	148860	55722.2	2.6466e+06	3.12821e+06	2.41762e+06	2.58421e+06	2.84348e+06	10.0042	2.72402e+06	272517
22.33	1006.88	TAG 62:7	187076	221770	165684	200777	189790	10.6168	193019	20492.4	108658	345871	359807	244647	344730	37.9911	280743	106657	387785	150302	400332	333685	413392	32.256	337099	108735	178325	214796	162707	177149	193589	10.6714	185313	19775.6
23.586	1044.99	TAG 64:2	7.41963e+06	8.36585e+06	8.95836e+06	6.7284e+06	3.29065e+06	31.9185	6.95258e+06	2.21916e+06	1.61698e+06	331535	235213	123147	141599	129.8	489694	635623	254461	81376.4	277924	360421	684920	66.899	331821	221985	3.8741e+06	6.91058e+06	4.95796e+06	5.69725e+06	6.96018e+06	23.1835	5.68001e+06	1.31682e+06
23.326	1042.98	TAG 64:3	2.3361e+07	2.27414e+07	2.68176e+07	1.45261e+07	1.18964e+07	31.9153	1.98685e+07	6.34109e+06	6.37567e+06	1.25249e+06	897006	465909	694339	128.957	1.93708e+06	2.49801e+06	763500	263902	896008	960579	1835188	60.2129	943835	568310	1.60144e+07	2.27081e+07	1.61368e+07	1.94517e+07	2.30265e+07	17.4547	1.94675e+07	3.398e+06
23.109	1040.96	TAG 64:4	2.44088e+07	2.15082e+07	2.96358e+07	1.3683e+07	1.50797e+07	31.6992	2.08631e+07	6.61342e+06	7.73863e+06	2.35866e+06	1.68631e+06	829784	1.46588e+06	99.6359	2.81585e+06	2.8056e+06	1.34433e+06	459509	1.41545e+06	1.39122e+06	2507184	51.0326	1.42354e+06	726468	2.04649e+07	2.66136e+07	1.77918e+07	2.15272e+07	2.69105e+07	17.5817	2.26616e+07	3.9843e+06
22.91	1038.94	TAG 64:5	9.56369e+06	8.41633e+06	1.1217e+07	5.56772e+06	6.92468e+06	26.4596	8.33788e+06	2.20617e+06	2.61412e+06	1.69439e+06	1.23108e+06	660297	1.19376e+06	49.5561	1.47873e+06	732800	1.01364e+06	355451	1.08579e+06	982505	1425884	39.8497	972655	387600	9.05574e+06	1.09234e+07	7.16276e+06	8.79677e+06	1.10393e+07	17.2404	9.39559e+06	1.61984e+06
22.746	1036.93	TAG 64:6	1.41135e+06	1.38678e+06	1.55738e+06	1.07002e+06	1.1834e+06	14.6646	1.32179e+06	193835	328040	531568	389156	226447	364589	30.0325	367960	110508	331504	129124	346155	332245	455960	37.052	318998	118195	1.40054e+06	1.62269e+06	1.15638e+06	1.37907e+06	1.60495e+06	13.336	1.43273e+06	191069
23.896	1073.02	TAG 66:2	1.0441e+06	1.0864e+06	1.15727e+06	1.18758e+06	495583	28.6092	994189	284430	276262	17996.8	35858.8	18393.8	14075.7	157.489	72517.5	114207	42008.8	9706.9	27613.4	70036.6	121016	80.3419	54076.3	43446	463201	904400	622563	788918	835262	24.6921	722869	178492
23.362	1068.99	TAG 66:4	4.02635e+06	3.99247e+06	4.58243e+06	2.76172e+06	2.04539e+06	29.9537	3.48167e+06	1.04289e+06	1.38131e+06	135306	175945	86993.8	133148	146.185	382541	559216	103816	32580.5	192756	243799	378508	69.838	190292	132896	2.5118e+06	3.88132e+06	2.7601e+06	3.00736e+06	3.92027e+06	20.186	3.21617e+06	649216
[truncated: 2 more rows]

## Sheet: siliques
Average Rt(min)	Average Mz	Metabolite name	SM1_2	SM1_3	SM1_4	SM1_5	SM1_6				SM2_1	SM2_2	SM2_3	SM2_4	SM2_6				SM3_1	SM3_2	SM3_3	SM3_5	SM3_6				SM4_1	SM4_2	SM4_4	SM4_5	SM4_6
[truncated: 247 more rows]

[truncated: 2 more sheets: Stems, PBQCs]
